# Supplementary material for: Measuring hierarchical structure across hominid percussive tool-use sequences
Source: Commun Biol. 2026 Feb 19;9:457. doi: 10.1038/s42003-026-09633-8 (PMC13031648; doi:10.1038/s42003-026-09633-8)
Supplement: Supplementary file 3 — Supplementary data 1 [file 42003_2026_9633_MOESM3_ESM.xlsx]

## Sheet: nesting
group	nesting
Achu	3
Achu	5
Achu	4
Achu	2
Achu	3
Achu	4
Achu	4
Achu	2
Oldo	3
Oldo	3
Oldo	4
Oldo	3
Oldo	3
Oldo	3
Oldo	3
Oldo	4
Oldo	3
Chimp	2
Chimp	2
Chimp	1
Chimp	2
Chimp	1
Chimp	2
Chimp	3
Chimp	2
Chimp	2
Chimp	3
Chimp	1
Chimp	1
Chimp	3
Chimp	1
Chimp	2
Chimp	1
Chimp	2
Chimp	3
Chimp	1
Chimp	2
Chimp	2
Chimp	1
Chimp	3
Chimp	2
Chimp	2
Chimp	1
Chimp	1
Chimp	1
Chimp	2
Chimp	2
Chimp	3
Chimp	2
Chimp	2
Chimp	1
Chimp	2
Chimp	3
Chimp	3
Chimp	2
Chimp	1
Chimp	2
Chimp	1
Chimp	2
Chimp	4
Chimp	2
Chimp	1
Chimp	4
Chimp	1
Chimp	3
Chimp	3
Chimp	2
Chimp	3
Chimp	3
Chimp	4
Chimp	1
Chimp	1
Chimp	2
Chimp	4
Chimp	1
Chimp	2
Chimp	2
Chimp	3
Chimp	2
Chimp	3
Chimp	4
Chimp	3
Chimp	2
Chimp	1
Chimp	2
Chimp	2
Chimp	2
Chimp	2
Chimp	1
Chimp	1
Chimp	2
Chimp	3
Chimp	2
Chimp	3
Chimp	2
Chimp	1
Chimp	3
Chimp	2
Chimp	2
Chimp	2
Chimp	2
Chimp	3
Chimp	2
Chimp	3
Chimp	2
Chimp	3
Chimp	2
Chimp	1
Chimp	2
Chimp	3
Chimp	2
Chimp	3
Chimp	2
Chimp	4
Chimp	1
Chimp	2
Chimp	2
Chimp	2
Chimp	2
Chimp	2
Chimp	4
Chimp	1
Chimp	3
Chimp	1
Chimp	1
Chimp	2
Chimp	2
Chimp	2
Chimp	2
Chimp	1
Chimp	2

## Sheet: random_nest
group	nesting
Chimp	2
Chimp	2
Chimp	1
Chimp	2
Chimp	1
Chimp	2
Chimp	3
Chimp	2
Chimp	2
Chimp	3
Chimp	1
Chimp	1
Chimp	3
Chimp	1
Chimp	2
Chimp	1
Chimp	2
Chimp	3
Chimp	1
Chimp	2
Chimp	2
Chimp	1
Chimp	3
Chimp	2
Chimp	2
Chimp	1
Chimp	1
Chimp	1
Chimp	2
Chimp	2
Chimp	3
Chimp	2
Chimp	2
Chimp	1
Chimp	2
Chimp	3
Chimp	3
Chimp	2
Chimp	1
Chimp	2
Chimp	1
Chimp	2
Chimp	4
Chimp	2
Chimp	1
Chimp	4
Chimp	1
Chimp	3
Chimp	3
Chimp	2
Chimp	3
Chimp	3
Chimp	4
Chimp	1
Chimp	1
Chimp	2
Chimp	4
Chimp	1
Chimp	2
Chimp	2
Chimp	3
Chimp	2
Chimp	3
Chimp	4
Chimp	3
Chimp	2
Chimp	1
Chimp	2
Chimp	2
Chimp	2
Chimp	2
Chimp	1
Chimp	1
Chimp	2
Chimp	3
Chimp	2
Chimp	3
Chimp	2
Chimp	1
Chimp	3
Chimp	2
Chimp	2
Chimp	2
Chimp	2
Chimp	3
Chimp	2
Chimp	3
Chimp	2
Chimp	3
Chimp	2
Chimp	1
Chimp	2
Chimp	3
Chimp	2
Chimp	3
Chimp	2
Chimp	4
Chimp	1
Chimp	2
Chimp	2
Chimp	2
Chimp	2
Chimp	2
Chimp	4
Chimp	1
Chimp	3
Chimp	1
Chimp	1
Chimp	2
Chimp	2
Chimp	2
Chimp	2
Chimp	1
Chimp	2
Random	1
Random	1
Random	1
Random	2
Random	1
Random	2
Random	1
Random	2
Random	2
Random	1
Random	2
Random	2
Random	1
Random	2
Random	2
Random	1
Random	1
Random	2
Random	2
Random	2
Random	2
Random	3
Random	1
Random	1
Random	3
Random	2
Random	2
Random	2
Random	1
Random	1
Random	2
Random	2
Random	3
Random	1
Random	2
Random	1
Random	1
Random	2
Random	2
Random	3
Random	1
Random	1
Random	2
Random	1
Random	1
Random	2
Random	2
Random	1
Random	1
Random	1
Random	1
Random	2
Random	2
Random	1
Random	2
Random	3
Random	2
Random	1
Random	1
Random	1
Random	1
Random	1
Random	3
Random	2
Random	2
Random	2
Random	1
Random	1
Random	1
Random	2
Random	2
Random	2
Random	1
Random	2
Random	1
Random	2
Random	2
Random	2
Random	2
Random	1
Random	2
Random	1
Random	1
Random	1
Random	1
Random	3
Random	3
Random	1
Random	1
Random	1
Random	1
Random	2
Random	1
Random	1
Random	2
Random	1
Random	3
Random	2
Random	2
Random	1
Random	1
Random	1
Random	2
Random	3
Random	2
Random	2
Random	2
Random	1
Random	1
Random	2
Random	1
Random	3
Random	3
Random	0
Markov	1
Markov	2
Markov	1
Markov	2
Markov	2
Markov	1
Markov	1
Markov	1
Markov	3
Markov	3
Markov	1
Markov	3
Markov	3
Markov	1
Markov	1
Markov	2
Markov	2
Markov	2
Markov	1
Markov	2
Markov	3
Markov	1
Markov	3
Markov	1
Markov	3
Markov	2
Markov	1
Markov	1
Markov	2
Markov	1
Markov	3
Markov	2
Markov	2
Markov	2
Markov	1
Markov	1
Markov	3
Markov	1
Markov	2
Markov	3
Markov	2
Markov	1
Markov	2
Markov	2
Markov	1
Markov	3
Markov	2
Markov	2
Markov	3
Markov	2
Markov	3
Markov	2
Markov	4
Markov	1
Markov	2
Markov	2
Markov	3
Markov	1
Markov	2
Markov	2
Markov	3
Markov	1
Markov	2
Markov	4
Markov	3
Markov	2
Markov	1
Markov	2
Markov	2
Markov	2
Markov	1
Markov	2
Markov	1
Markov	2
Markov	2
Markov	3
Markov	3
Markov	3
Markov	1
Markov	2
Markov	1
Markov	2
Markov	1
Markov	2
Markov	2
Markov	2
Markov	3
Markov	2
Markov	3
Markov	3
Markov	1
Markov	1
Markov	3
Markov	3
Markov	3
Markov	2
Markov	2
Markov	1
Markov	1
Markov	2
Markov	1
Markov	1
Markov	2
Markov	3
Markov	2
Markov	2
Markov	1
Markov	1
Markov	2
Markov	2
Markov	2
Markov	3
Markov	2
Markov	2

## Sheet: rules
group	rules
Achu	16
Achu	5
Achu	18
Achu	12
Achu	12
Achu	18
Achu	14
Achu	9
Oldo	26
Oldo	16
Oldo	17
Oldo	15
Oldo	17
Oldo	32
Oldo	14
Oldo	15
Oldo	14
Chimp	2
Chimp	4
Chimp	2
Chimp	6
Chimp	1
Chimp	4
Chimp	5
Chimp	2
Chimp	8
Chimp	12
Chimp	1
Chimp	4
Chimp	14
Chimp	1
Chimp	2
Chimp	1
Chimp	5
Chimp	11
Chimp	4
Chimp	5
Chimp	8
Chimp	1
Chimp	18
Chimp	2
Chimp	12
Chimp	2
Chimp	1
Chimp	1
Chimp	2
Chimp	2
Chimp	12
Chimp	4
Chimp	6
Chimp	1
Chimp	2
Chimp	6
Chimp	15
Chimp	2
Chimp	3
Chimp	5
Chimp	2
Chimp	2
Chimp	14
Chimp	3
Chimp	1
Chimp	25
Chimp	3
Chimp	7
Chimp	9
Chimp	4
Chimp	15
Chimp	4
Chimp	17
Chimp	2
Chimp	2
Chimp	3
Chimp	8
Chimp	2
Chimp	4
Chimp	4
Chimp	13
Chimp	2
Chimp	4
Chimp	16
Chimp	17
Chimp	3
Chimp	2
Chimp	5
Chimp	3
Chimp	6
Chimp	2
Chimp	2
Chimp	1
Chimp	9
Chimp	8
Chimp	5
Chimp	31
Chimp	5
Chimp	1
Chimp	6
Chimp	2
Chimp	2
Chimp	5
Chimp	5
Chimp	12
Chimp	2
Chimp	5
Chimp	4
Chimp	8
Chimp	5
Chimp	2
Chimp	3
Chimp	10
Chimp	12
Chimp	14
Chimp	10
Chimp	8
Chimp	4
Chimp	3
Chimp	2
Chimp	2
Chimp	2
Chimp	4
Chimp	15
Chimp	4
Chimp	13
Chimp	0
Chimp	1
Chimp	4
Chimp	7
Chimp	9
Chimp	4
Chimp	2
Chimp	8

## Sheet: random_rules
group	rules
Chimp	2
Chimp	4
Chimp	2
Chimp	6
Chimp	1
Chimp	4
Chimp	5
Chimp	2
Chimp	8
Chimp	12
Chimp	1
Chimp	4
Chimp	14
Chimp	1
Chimp	2
Chimp	1
Chimp	5
Chimp	11
Chimp	4
Chimp	5
Chimp	8
Chimp	1
Chimp	18
Chimp	2
Chimp	12
Chimp	2
Chimp	1
Chimp	1
Chimp	2
Chimp	2
Chimp	12
Chimp	4
Chimp	6
Chimp	1
Chimp	2
Chimp	6
Chimp	15
Chimp	2
Chimp	3
Chimp	5
Chimp	2
Chimp	2
Chimp	14
Chimp	3
Chimp	1
Chimp	25
Chimp	3
Chimp	7
Chimp	9
Chimp	4
Chimp	15
Chimp	4
Chimp	17
Chimp	2
Chimp	2
Chimp	3
Chimp	8
Chimp	2
Chimp	4
Chimp	4
Chimp	13
Chimp	2
Chimp	4
Chimp	16
Chimp	17
Chimp	3
Chimp	2
Chimp	5
Chimp	3
Chimp	6
Chimp	2
Chimp	2
Chimp	1
Chimp	9
Chimp	8
Chimp	5
Chimp	31
Chimp	5
Chimp	1
Chimp	6
Chimp	2
Chimp	2
Chimp	5
Chimp	5
Chimp	12
Chimp	2
Chimp	5
Chimp	4
Chimp	8
Chimp	5
Chimp	2
Chimp	3
Chimp	10
Chimp	12
Chimp	14
Chimp	10
Chimp	8
Chimp	4
Chimp	3
Chimp	2
Chimp	2
Chimp	2
Chimp	4
Chimp	15
Chimp	4
Chimp	13
Chimp	0
Chimp	1
Chimp	4
Chimp	7
Chimp	9
Chimp	4
Chimp	2
Chimp	8
Random	0
Random	3
Random	0
Random	7
Random	2
Random	5
Random	0
Random	4
Random	11
Random	1
Random	6
Random	4
Random	0
Random	6
Random	4
Random	0
Random	2
Random	3
Random	12
Random	11
Random	7
Random	7
Random	6
Random	2
Random	3
Random	4
Random	3
Random	2
Random	0
Random	2
Random	4
Random	4
Random	12
Random	7
Random	2
Random	1
Random	0
Random	3
Random	7
Random	10
Random	3
Random	1
Random	7
Random	2
Random	1
Random	9
Random	7
Random	1
Random	2
Random	3
Random	4
Random	7
Random	14
Random	1
Random	2
Random	13
Random	6
Random	0
Random	1
Random	1
Random	3
Random	4
Random	9
Random	19
Random	4
Random	14
Random	3
Random	2
Random	0
Random	6
Random	6
Random	6
Random	1
Random	20
Random	3
Random	11
Random	2
Random	5
Random	4
Random	4
Random	4
Random	1
Random	1
Random	2
Random	1
Random	6
Random	12
Random	4
Random	1
Random	0
Random	0
Random	7
Random	2
Random	1
Random	4
Random	1
Random	15
Random	2
Random	6
Random	1
Random	3
Random	1
Random	2
Random	15
Random	3
Random	3
Random	3
Random	0
Random	1
Random	11
Random	1
Random	28
Random	13
Random	2
Markov	2
Markov	3
Markov	2
Markov	7
Markov	2
Markov	3
Markov	2
Markov	2
Markov	6
Markov	14
Markov	1
Markov	3
Markov	12
Markov	1
Markov	1
Markov	2
Markov	3
Markov	12
Markov	4
Markov	4
Markov	7
Markov	2
Markov	17
Markov	2
Markov	11
Markov	2
Markov	1
Markov	1
Markov	2
Markov	1
Markov	12
Markov	4
Markov	5
Markov	2
Markov	1
Markov	4
Markov	17
Markov	2
Markov	3
Markov	4
Markov	2
Markov	1
Markov	14
Markov	4
Markov	2
Markov	24
Markov	4
Markov	6
Markov	8
Markov	5
Markov	21
Markov	3
Markov	20
Markov	1
Markov	2
Markov	3
Markov	6
Markov	2
Markov	4
Markov	4
Markov	14
Markov	1
Markov	6
Markov	18
Markov	15
Markov	4
Markov	1
Markov	3
Markov	4
Markov	7
Markov	1
Markov	3
Markov	2
Markov	7
Markov	9
Markov	4
Markov	30
Markov	6
Markov	1
Markov	8
Markov	2
Markov	2
Markov	5
Markov	5
Markov	14
Markov	2
Markov	7
Markov	3
Markov	7
Markov	5
Markov	1
Markov	2
Markov	11
Markov	11
Markov	16
Markov	9
Markov	8
Markov	3
Markov	3
Markov	3
Markov	1
Markov	2
Markov	4
Markov	15
Markov	3
Markov	10
Markov	1
Markov	1
Markov	5
Markov	7
Markov	9
Markov	6
Markov	3
Markov	5

## Sheet: phrases
group	phrase_length
Chimp	4
Chimp	2
Chimp	4
Chimp	3
Chimp	2
Chimp	2
Chimp	2
Chimp	2
Chimp	2
Chimp	2
Chimp	4
Chimp	2
Chimp	4
Chimp	2
Chimp	2
Chimp	2
Chimp	3
Chimp	4
Chimp	2
Chimp	2
Chimp	3
Chimp	2
Chimp	4
Chimp	2
Chimp	4
Chimp	2
Chimp	3
Chimp	4
Chimp	2
Chimp	2
Chimp	4
Chimp	2
Chimp	2
Chimp	2
Chimp	2
Chimp	3
Chimp	3
Chimp	4
Chimp	2
Chimp	3
Chimp	3
Chimp	2
Chimp	3
Chimp	4
Chimp	3
Chimp	2
Chimp	2
Chimp	2
Chimp	2
Chimp	2
Chimp	2
Chimp	4
Chimp	2
Chimp	3
Chimp	5
Chimp	3
Chimp	3
Chimp	2
Chimp	5
Chimp	4
Chimp	3
Chimp	2
Chimp	2
Chimp	4
Chimp	2
Chimp	2
Chimp	4
Chimp	2
Chimp	2
Chimp	3
Chimp	2
Chimp	3
Chimp	2
Chimp	2
Chimp	4
Chimp	4
Chimp	3
Chimp	2
Chimp	2
Chimp	5
Chimp	3
Chimp	2
Chimp	2
Chimp	2
Chimp	3
Chimp	2
Chimp	2
Chimp	2
Chimp	2
Chimp	4
Chimp	2
Chimp	2
Chimp	3
Chimp	2
Chimp	3
Chimp	2
Chimp	2
Chimp	3
Chimp	2
Chimp	4
Chimp	2
Chimp	2
Chimp	2
Chimp	8
Chimp	4
Chimp	3
Chimp	3
Chimp	2
Chimp	3
Chimp	2
Chimp	2
Chimp	5
Chimp	2
Chimp	5
Chimp	2
Chimp	3
Chimp	4
Chimp	2
Chimp	5
Chimp	3
Chimp	3
Chimp	2
Chimp	3
Chimp	4
Chimp	2
Chimp	3
Chimp	2
Chimp	2
Chimp	3
Chimp	4
Chimp	2
Chimp	2
Chimp	3
Chimp	4
Chimp	2
Chimp	2
Chimp	2
Chimp	2
Chimp	2
Chimp	3
Chimp	2
Chimp	2
Chimp	3
Chimp	2
Chimp	2
Chimp	5
Chimp	3
Chimp	3
Chimp	5
Chimp	2
Chimp	3
Chimp	5
Chimp	2
Chimp	4
Chimp	3
Chimp	3
Chimp	2
Chimp	2
Chimp	2
Chimp	2
Chimp	2
Chimp	2
Chimp	3
Chimp	3
Chimp	2
Chimp	2
Chimp	3
Chimp	2
Chimp	3
Chimp	2
Chimp	4
Chimp	2
Chimp	3
Chimp	2
Chimp	2
Chimp	5
Chimp	3
Chimp	2
Chimp	2
Chimp	2
Chimp	8
Chimp	2
Chimp	2
Chimp	2
Chimp	2
Chimp	4
Chimp	3
Chimp	4
Chimp	2
Chimp	3
Chimp	2
Chimp	2
Chimp	2
Chimp	2
Chimp	2
Chimp	2
Chimp	3
Chimp	2
Chimp	2
Chimp	2
Chimp	2
Chimp	4
Chimp	2
Chimp	2
Chimp	3
Chimp	5
Chimp	2
Chimp	6
Chimp	4
Chimp	2
Chimp	4
Chimp	2
Chimp	2
Chimp	3
Chimp	3
Chimp	6
Chimp	3
Chimp	2
Chimp	2
Chimp	3
Chimp	2
Chimp	2
Chimp	2
Chimp	2
Chimp	2
Chimp	4
Chimp	5
Chimp	3
Chimp	3
Chimp	6
Chimp	2
Chimp	3
Chimp	3
Chimp	5
Chimp	3
Chimp	6
Chimp	4
Chimp	4
Chimp	3
Chimp	5
Chimp	3
Chimp	5
Chimp	4
Chimp	7
Chimp	4
Chimp	2
Chimp	2
Chimp	2
Chimp	2
Chimp	3
Chimp	3
Chimp	4
Chimp	3
Chimp	3
Chimp	2
Chimp	2
Chimp	4
Chimp	3
Chimp	3
Chimp	3
Chimp	3
Chimp	2
Chimp	6
Chimp	2
Chimp	2
Chimp	2
Chimp	2
Chimp	3
Chimp	3
Chimp	3
Chimp	4
Chimp	3
Chimp	4
Chimp	4
Chimp	2
Chimp	4
Chimp	2
Chimp	2
Chimp	5
Chimp	3
Chimp	4
Chimp	2
Chimp	4
Chimp	3
Chimp	4
Chimp	3
Chimp	2
Chimp	2
Chimp	2
Chimp	5
Chimp	2
Chimp	2
Chimp	6
Chimp	4
Chimp	7
Chimp	3
Chimp	4
Chimp	3
Chimp	4
Chimp	3
Chimp	2
Chimp	6
Chimp	2
Chimp	3
Chimp	3
Chimp	2
Chimp	2
Chimp	2
Chimp	2
Chimp	2
Chimp	3
Chimp	2
Chimp	7
Chimp	2
Chimp	2
Chimp	2
Chimp	2
Chimp	4
Chimp	4
Chimp	3
Chimp	2
Chimp	2
Chimp	2
Chimp	2
Chimp	2
Chimp	3
Chimp	2
Chimp	2
Chimp	3
Chimp	3
Chimp	2
Chimp	2
Chimp	3
Chimp	2
Chimp	5
Chimp	3
Chimp	2
Chimp	3
Chimp	3
Chimp	4
Chimp	3
Chimp	4
Chimp	2
Chimp	4
Chimp	2
Chimp	5
Chimp	2
Chimp	2
Chimp	3
Chimp	2
Chimp	3
Chimp	2
Chimp	6
Chimp	2
Chimp	3
Chimp	5
Chimp	2
Chimp	3
Chimp	2
Chimp	4
Chimp	4
Chimp	2
Chimp	3
Chimp	2
Chimp	3
Chimp	3
Chimp	4
Chimp	5
Chimp	4
Chimp	2
Chimp	4
Chimp	2
Chimp	3
Chimp	2
Chimp	2
Chimp	2
Chimp	3
Chimp	4
Chimp	2
Chimp	3
Chimp	4
Chimp	6
Chimp	2
Chimp	3
Chimp	2
Chimp	2
Chimp	2
Chimp	4
Chimp	2
Chimp	4
Chimp	2
Chimp	2
Chimp	3
Chimp	2
Chimp	2
Chimp	2
Chimp	3
Chimp	2
Chimp	3
Chimp	3
Chimp	2
Chimp	4
Chimp	2
Chimp	2
Chimp	2
Chimp	2
Chimp	2
Chimp	2
Chimp	3
Chimp	3
Chimp	4
Chimp	3
Chimp	2
Chimp	2
Chimp	2
Chimp	2
Chimp	4
Chimp	2
Chimp	5
Chimp	3
Chimp	3
Chimp	2
Chimp	2
Chimp	3
Chimp	3
Chimp	3
Chimp	2
Chimp	2
Chimp	4
Chimp	3
Chimp	3
Chimp	2
Chimp	2
Chimp	3
Chimp	3
Chimp	2
Chimp	5
Chimp	3
Chimp	4
Chimp	3
Chimp	2
Chimp	4
Chimp	3
Chimp	4
Chimp	5
Chimp	2
Chimp	6
Chimp	2
Chimp	2
Chimp	2
Chimp	4
Chimp	5
Chimp	4
Chimp	4
Chimp	3
Chimp	4
Chimp	2
Chimp	3
Chimp	3
Chimp	2
Chimp	2
Chimp	3
Chimp	3
Chimp	2
Chimp	2
Chimp	5
Chimp	4
Chimp	5
Chimp	2
Chimp	3
Chimp	2
Chimp	2
Chimp	3
Chimp	4
Chimp	2
Chimp	2
Chimp	3
Chimp	2
Chimp	3
Chimp	2
Chimp	2
Chimp	4
Chimp	4
Chimp	2
Chimp	2
Chimp	2
Chimp	3
Chimp	2
Chimp	2
Chimp	4
Chimp	2
Chimp	3
Chimp	2
Chimp	3
Chimp	3
Chimp	2
Chimp	5
Chimp	2
Chimp	3
Chimp	3
Chimp	2
Chimp	6
Chimp	2
Chimp	2
Chimp	2
Chimp	3
Chimp	2
Chimp	3
Chimp	2
Chimp	3
Chimp	2
Chimp	3
Chimp	3
Chimp	4
Chimp	2
Chimp	4
Chimp	2
Chimp	2
Chimp	4
Chimp	3
Chimp	2
Chimp	2
Chimp	2
Chimp	2
Chimp	3
Chimp	2
Chimp	2
Chimp	3
Chimp	4
Chimp	2
Chimp	5
Chimp	2
Chimp	4
Chimp	4
Chimp	3
Chimp	2
Chimp	2
Chimp	3
Chimp	2
Chimp	2
Chimp	2
Chimp	3
Chimp	2
Chimp	2
Chimp	2
Chimp	2
Chimp	2
Chimp	2
Chimp	2
Chimp	4
Chimp	2
Chimp	2
Chimp	3
Chimp	3
Chimp	4
Chimp	3
Chimp	3
Chimp	3
Chimp	3
Chimp	3
Chimp	5
Chimp	2
Chimp	2
Chimp	2
Chimp	2
Chimp	2
Chimp	4
Chimp	2
Chimp	4
Chimp	2
Chimp	4
Chimp	2
Chimp	3
Chimp	6
Chimp	3
Chimp	2
Chimp	2
Chimp	4
Chimp	4
Chimp	2
Chimp	2
Chimp	2
Chimp	2
Chimp	2
Chimp	4
Chimp	2
Chimp	2
Chimp	3
Chimp	2
Chimp	2
Chimp	3
Chimp	3
Chimp	2
Chimp	3
Chimp	2
Chimp	2
Chimp	2
Chimp	2
Chimp	2
Chimp	7
Chimp	6
Chimp	5
Chimp	4
Chimp	2
Chimp	2
Chimp	3
Chimp	5
Chimp	4
Chimp	3
Chimp	5
Chimp	4
Chimp	3
Chimp	2
Chimp	2
Chimp	2
Chimp	2
Chimp	4
Chimp	4
Chimp	2
Chimp	3
Chimp	2
Chimp	6
Chimp	4
Chimp	2
Chimp	4
Chimp	2
Chimp	2
Chimp	6
Chimp	2
Chimp	2
Chimp	2
Chimp	2
Chimp	4
Chimp	2
Chimp	2
Chimp	2
Chimp	3
Chimp	2
Chimp	2
Chimp	2
Chimp	3
Chimp	4
Chimp	4
Chimp	3
Chimp	2
Chimp	2
Chimp	3
Chimp	2
Chimp	4
Chimp	2
Chimp	4
Chimp	2
Chimp	2
Chimp	2
Chimp	2
Chimp	2
Chimp	3
Chimp	2
Chimp	3
Chimp	3
Chimp	2
Chimp	3
Chimp	2
Chimp	2
Achu	2
Achu	4
Achu	2
Achu	32
Achu	4
Achu	2
Achu	16
Achu	8
Achu	8
Achu	4
Achu	3
Achu	3
Achu	2
Achu	3
Achu	2
Achu	2
Achu	5
Achu	2
Achu	5
Achu	2
Achu	3
Achu	4
Achu	2
Achu	7
Achu	3
Achu	5
Achu	4
Achu	2
Achu	3
Achu	2
Achu	2
Achu	3
Achu	4
Achu	2
Achu	2
Achu	3
Achu	4
Achu	2
Achu	2
Achu	2
Achu	5
Achu	3
Achu	3
Achu	5
Achu	2
Achu	3
Achu	5
Achu	2
Achu	4
Achu	3
Achu	2
Achu	3
Achu	5
Achu	3
Achu	3
Achu	2
Achu	2
Achu	3
Achu	2
Achu	2
Achu	2
Achu	8
Achu	4
Achu	3
Achu	3
Achu	5
Achu	2
Achu	2
Achu	2
Achu	3
Achu	5
Achu	2
Achu	4
Achu	2
Achu	4
Achu	2
Achu	5
Achu	2
Achu	3
Achu	3
Achu	6
Achu	3
Achu	2
Achu	2
Achu	2
Achu	3
Achu	3
Achu	2
Achu	3
Achu	3
Achu	2
Oldo	3
Oldo	2
Oldo	4
Oldo	2
Oldo	2
Oldo	4
Oldo	4
Oldo	3
Oldo	2
Oldo	2
Oldo	3
Oldo	3
Oldo	2
Oldo	4
Oldo	4
Oldo	5
Oldo	4
Oldo	4
Oldo	4
Oldo	2
Oldo	6
Oldo	4
Oldo	2
Oldo	6
Oldo	5
Oldo	3
Oldo	3
Oldo	4
Oldo	3
Oldo	4
Oldo	4
Oldo	2
Oldo	4
Oldo	2
Oldo	2
Oldo	5
Oldo	3
Oldo	4
Oldo	2
Oldo	4
Oldo	3
Oldo	3
Oldo	2
Oldo	5
Oldo	2
Oldo	2
Oldo	6
Oldo	4
Oldo	7
Oldo	3
Oldo	4
Oldo	3
Oldo	4
Oldo	3
Oldo	2
Oldo	6
Oldo	2
Oldo	3
Oldo	3
Oldo	2
Oldo	2
Oldo	3
Oldo	2
Oldo	4
Oldo	2
Oldo	3
Oldo	2
Oldo	3
Oldo	4
Oldo	4
Oldo	4
Oldo	3
Oldo	2
Oldo	5
Oldo	3
Oldo	4
Oldo	5
Oldo	4
Oldo	2
Oldo	4
Oldo	2
Oldo	3
Oldo	2
Oldo	2
Oldo	2
Oldo	3
Oldo	4
Oldo	2
Oldo	3
Oldo	4
Oldo	7
Oldo	4
Oldo	3
Oldo	3
Oldo	2
Oldo	2
Oldo	3
Oldo	3
Oldo	2
Oldo	5
Oldo	3
Oldo	4
Oldo	3
Oldo	2
Oldo	4
Oldo	3
Oldo	4
Oldo	5
Oldo	2
Oldo	4
Oldo	2
Oldo	2
Oldo	2
Oldo	4
Oldo	5
Oldo	4
Oldo	4
Oldo	2
Oldo	3
Oldo	3
Oldo	4
Oldo	2
Oldo	3
Oldo	2
Oldo	4
Oldo	2
Oldo	2
Oldo	3
Oldo	3
Oldo	4
Oldo	3
Oldo	3
Oldo	3
Oldo	3
Oldo	3
Oldo	5
Oldo	2
Oldo	2
Oldo	2
Oldo	7
Oldo	6
Oldo	5
Oldo	4
Oldo	2
Oldo	2
Oldo	3
Oldo	5
Oldo	4
Oldo	3
Oldo	5
Oldo	4
Oldo	3
Oldo	4
Oldo	3
Oldo	2
Oldo	2
Oldo	3
Oldo	3
Oldo	5
Oldo	4
Oldo	4

## Sheet: random_phrases
group	phrase_length
Random	2
Random	2
Random	2
Random	2
Random	2
Random	3
Random	2
Random	2
Random	2
Random	2
Random	2
Random	2
Random	4
Random	2
Random	2
Random	2
Random	2
Random	2
Random	3
Random	2
Random	2
Random	2
Random	3
Random	3
Random	2
Random	2
Random	3
Random	3
Random	3
Random	2
Random	2
Random	2
Random	2
Random	2
Random	2
Random	3
Random	2
Random	2
Random	2
Random	4
Random	2
Random	2
Random	2
Random	3
Random	2
Random	2
Random	2
Random	2
Random	2
Random	2
Random	2
Random	3
Random	2
Random	2
Random	2
Random	2
Random	2
Random	3
Random	2
Random	3
Random	3
Random	3
Random	2
Random	2
Random	2
Random	2
Random	2
Random	3
Random	2
Random	2
Random	3
Random	4
Random	2
Random	2
Random	2
Random	4
Random	2
Random	2
Random	3
Random	2
Random	3
Random	2
Random	2
Random	2
Random	3
Random	2
Random	2
Random	2
Random	2
Random	2
Random	3
Random	4
Random	4
Random	2
Random	2
Random	2
Random	2
Random	2
Random	2
Random	2
Random	2
Random	2
Random	2
Random	4
Random	2
Random	3
Random	4
Random	2
Random	2
Random	2
Random	2
Random	2
Random	3
Random	2
Random	3
Random	2
Random	2
Random	3
Random	2
Random	2
Random	3
Random	2
Random	2
Random	3
Random	2
Random	4
Random	2
Random	2
Random	4
Random	3
Random	2
Random	3
Random	2
Random	4
Random	3
Random	4
Random	2
Random	2
Random	2
Random	2
Random	2
Random	2
Random	2
Random	2
Random	2
Random	3
Random	2
Random	2
Random	2
Random	3
Random	2
Random	2
Random	3
Random	2
Random	2
Random	2
Random	3
Random	3
Random	2
Random	2
Random	5
Random	2
Random	2
Random	3
Random	2
Random	2
Random	2
Random	2
Random	2
Random	2
Random	2
Random	2
Random	2
Random	2
Random	3
Random	2
Random	2
Random	3
Random	2
Random	2
Random	2
Random	2
Random	3
Random	2
Random	3
Random	2
Random	2
Random	2
Random	2
Random	2
Random	2
Random	2
Random	2
Random	2
Random	2
Random	2
Random	3
Random	2
Random	2
Random	2
Random	2
Random	2
Random	2
Random	2
Random	2
Random	2
Random	2
Random	3
Random	3
Random	2
Random	2
Random	3
Random	2
Random	2
Random	2
Random	2
Random	3
Random	2
Random	3
Random	2
Random	2
Random	3
Random	2
Random	4
Random	4
Random	2
Random	2
Random	2
Random	2
Random	3
Random	2
Random	4
Random	2
Random	2
Random	4
Random	2
Random	3
Random	2
Random	3
Random	2
Random	2
Random	2
Random	3
Random	3
Random	3
Random	2
Random	2
Random	2
Random	2
Random	2
Random	2
Random	2
Random	2
Random	2
Random	2
Random	2
Random	2
Random	2
Random	2
Random	2
Random	2
Random	2
Random	4
Random	3
Random	2
Random	2
Random	3
Random	4
Random	3
Random	2
Random	2
Random	2
Random	2
Random	4
Random	2
Random	3
Random	2
Random	4
Random	3
Random	2
Random	4
Random	2
Random	2
Random	3
Random	3
Random	2
Random	3
Random	2
Random	2
Random	2
Random	3
Random	2
Random	2
Random	3
Random	2
Random	2
Random	3
Random	4
Random	2
Random	3
Random	2
Random	3
Random	2
Random	2
Random	3
Random	2
Random	2
Random	2
Random	2
Random	2
Random	2
Random	3
Random	2
Random	3
Random	2
Random	2
Random	3
Random	2
Random	3
Random	2
Random	3
Random	2
Random	3
Random	3
Random	2
Random	3
Random	2
Random	2
Random	2
Random	2
Random	3
Random	2
Random	2
Random	4
Random	3
Random	2
Random	2
Random	2
Random	3
Random	2
Random	3
Random	2
Random	2
Random	3
Random	2
Random	4
Random	2
Random	2
Random	3
Random	2
Random	2
Random	2
Random	2
Random	2
Random	3
Random	2
Random	2
Random	2
Random	2
Random	3
Random	3
Random	2
Random	2
Random	3
Random	2
Random	3
Random	3
Random	2
Random	2
Random	2
Random	3
Random	3
Random	2
Random	2
Random	2
Random	2
Random	2
Random	2
Random	3
Random	2
Random	3
Random	2
Random	2
Random	2
Random	2
Random	2
Random	2
Random	2
Random	4
Random	2
Random	2
Random	2
Random	6
Random	2
Random	2
Random	2
Random	2
Random	3
Random	3
Random	2
Random	3
Random	3
Random	3
Random	4
Random	2
Random	2
Random	2
Random	2
Random	2
Random	2
Random	3
Random	2
Random	2
Random	3
Random	2
Random	2
Random	2
Random	2
Random	2
Random	2
Random	2
Random	2
Random	2
Random	3
Random	2
Random	3
Random	2
Random	3
Random	3
Random	3
Random	2
Random	2
Random	3
Random	3
Random	5
Random	2
Random	2
Random	4
Random	2
Random	2
Random	2
Random	3
Random	3
Random	2
Random	2
Random	3
Random	2
Random	2
Random	2
Random	2
Random	2
Random	2
Random	2
Random	4
Random	2
Random	4
Random	3
Random	2
Random	3
Random	5
Random	2
Random	2
Random	2
Random	2
Random	3
Random	5
Random	3
Random	2
Random	5
Random	4
Random	2
Random	2
Random	3
Random	3
Random	3
Random	2
Random	2
Random	3
Random	2
Random	2
Random	2
Random	2
Random	2
Random	3
Random	3
Random	3
Random	2
Random	3
Random	2
Random	2
Random	2
Random	2
Random	2
Random	4
Random	2
Random	2
Random	2
Random	3
Random	3
Random	4
Random	5
Random	2
Random	4
Random	2
Random	2
Random	2
Random	5
Random	2
Random	3
Random	3
Random	2
Random	3
Random	3
Random	2
Random	3
Random	3
Random	3
Random	2
Random	3
Random	2
Random	4
Random	6
Random	4
Random	2
Random	2
Random	2
Random	4
Random	3
Random	2
Random	2
Random	4
Random	3
Random	2
Random	2
Random	2
Random	2
Random	2
Random	2
Random	3
Random	2
Random	2
Random	2
Random	3
Random	2
Random	3
Random	3
Random	3
Random	2
Random	3
Random	3
Random	2
Random	3
Random	2
Random	2
Random	3
Random	4
Random	3
Random	3
Random	2
Random	4
Random	2
Random	2
Random	3
Random	2
Random	2
Random	2
Random	3
Random	2
Random	2
Random	2
Random	3
Random	2
Random	2
Random	3
Random	4
Random	3
Random	3
Random	2
Random	5
Random	4
Random	2
Random	2
Random	2
Random	3
Random	3
Random	2
Random	2
Random	2
Random	2
Random	2
Random	4
Random	2
Random	2
Random	2
Random	3
Random	2
Random	2
Random	2
Random	2
Random	3
Random	2
Random	2
Random	2
Random	2
Random	2
Random	3
Random	4
Random	4
Random	4
Random	2
Random	2
Random	3
Random	2
Random	2
Random	3
Random	2
Random	2
Random	2
Random	2
Random	3
Random	2
Random	3
Random	2
Random	4
Random	3
Random	2
Random	2
Random	2
Random	2
Random	4
Random	2
Random	2
Random	2
Random	2
Random	2
Random	2
Random	2
Random	2
Random	3
Random	2
Random	3
Random	4
Random	2
Random	2
Random	2
Random	3
Random	2
Random	3
Random	2
Random	2
Random	4
Random	2
Random	4
Random	0
Chimp	4
Chimp	2
Chimp	4
Chimp	3
Chimp	2
Chimp	2
Chimp	2
Chimp	2
Chimp	2
Chimp	2
Chimp	4
Chimp	2
Chimp	4
Chimp	2
Chimp	2
Chimp	2
Chimp	3
Chimp	4
Chimp	2
Chimp	2
Chimp	3
Chimp	2
Chimp	4
Chimp	2
Chimp	4
Chimp	2
Chimp	3
Chimp	4
Chimp	2
Chimp	2
Chimp	4
Chimp	2
Chimp	2
Chimp	2
Chimp	2
Chimp	3
Chimp	3
Chimp	4
Chimp	2
Chimp	3
Chimp	3
Chimp	2
Chimp	3
Chimp	4
Chimp	3
Chimp	2
Chimp	2
Chimp	2
Chimp	2
Chimp	2
Chimp	2
Chimp	4
Chimp	2
Chimp	3
Chimp	5
Chimp	3
Chimp	3
Chimp	2
Chimp	5
Chimp	4
Chimp	3
Chimp	2
Chimp	2
Chimp	4
Chimp	2
Chimp	2
Chimp	4
Chimp	2
Chimp	2
Chimp	3
Chimp	2
Chimp	3
Chimp	2
Chimp	2
Chimp	4
Chimp	4
Chimp	3
Chimp	2
Chimp	2
Chimp	5
Chimp	3
Chimp	2
Chimp	2
Chimp	2
Chimp	3
Chimp	2
Chimp	2
Chimp	2
Chimp	2
Chimp	4
Chimp	2
Chimp	2
Chimp	3
Chimp	2
Chimp	3
Chimp	2
Chimp	2
Chimp	3
Chimp	2
Chimp	4
Chimp	2
Chimp	2
Chimp	2
Chimp	8
Chimp	4
Chimp	3
Chimp	3
Chimp	2
Chimp	3
Chimp	2
Chimp	2
Chimp	5
Chimp	2
Chimp	5
Chimp	2
Chimp	3
Chimp	4
Chimp	2
Chimp	5
Chimp	3
Chimp	3
Chimp	2
Chimp	3
Chimp	4
Chimp	2
Chimp	3
Chimp	2
Chimp	2
Chimp	3
Chimp	4
Chimp	2
Chimp	2
Chimp	3
Chimp	4
Chimp	2
Chimp	2
Chimp	2
Chimp	2
Chimp	2
Chimp	3
Chimp	2
Chimp	2
Chimp	3
Chimp	2
Chimp	2
Chimp	5
Chimp	3
Chimp	3
Chimp	5
Chimp	2
Chimp	3
Chimp	5
Chimp	2
Chimp	4
Chimp	3
Chimp	3
Chimp	2
Chimp	2
Chimp	2
Chimp	2
Chimp	2
Chimp	2
Chimp	3
Chimp	3
Chimp	2
Chimp	2
Chimp	3
Chimp	2
Chimp	3
Chimp	2
Chimp	4
Chimp	2
Chimp	3
Chimp	2
Chimp	2
Chimp	5
Chimp	3
Chimp	2
Chimp	2
Chimp	2
Chimp	8
Chimp	2
Chimp	2
Chimp	2
Chimp	2
Chimp	4
Chimp	3
Chimp	4
Chimp	2
Chimp	3
Chimp	2
Chimp	2
Chimp	2
Chimp	2
Chimp	2
Chimp	2
Chimp	3
Chimp	2
Chimp	2
Chimp	2
Chimp	2
Chimp	4
Chimp	2
Chimp	2
Chimp	3
Chimp	5
Chimp	2
Chimp	6
Chimp	4
Chimp	2
Chimp	4
Chimp	2
Chimp	2
Chimp	3
Chimp	3
Chimp	6
Chimp	3
Chimp	2
Chimp	2
Chimp	3
Chimp	2
Chimp	2
Chimp	2
Chimp	2
Chimp	2
Chimp	4
Chimp	5
Chimp	3
Chimp	3
Chimp	6
Chimp	2
Chimp	3
Chimp	3
Chimp	5
Chimp	3
Chimp	6
Chimp	4
Chimp	4
Chimp	3
Chimp	5
Chimp	3
Chimp	5
Chimp	4
Chimp	7
Chimp	4
Chimp	2
Chimp	2
Chimp	2
Chimp	2
Chimp	3
Chimp	3
Chimp	4
Chimp	3
Chimp	3
Chimp	2
Chimp	2
Chimp	4
Chimp	3
Chimp	3
Chimp	3
Chimp	3
Chimp	2
Chimp	6
Chimp	2
Chimp	2
Chimp	2
Chimp	2
Chimp	3
Chimp	3
Chimp	3
Chimp	4
Chimp	3
Chimp	4
Chimp	4
Chimp	2
Chimp	4
Chimp	2
Chimp	2
Chimp	5
Chimp	3
Chimp	4
Chimp	2
Chimp	4
Chimp	3
Chimp	4
Chimp	3
Chimp	2
Chimp	2
Chimp	2
Chimp	5
Chimp	2
Chimp	2
Chimp	6
Chimp	4
Chimp	7
Chimp	3
Chimp	4
Chimp	3
Chimp	4
Chimp	3
Chimp	2
Chimp	6
Chimp	2
Chimp	3
Chimp	3
Chimp	2
Chimp	2
Chimp	2
Chimp	2
Chimp	2
Chimp	3
Chimp	2
Chimp	7
Chimp	2
Chimp	2
Chimp	2
Chimp	2
Chimp	4
Chimp	4
Chimp	3
Chimp	2
Chimp	2
Chimp	2
Chimp	2
Chimp	2
Chimp	3
Chimp	2
Chimp	2
Chimp	3
Chimp	3
Chimp	2
Chimp	2
Chimp	3
Chimp	2
Chimp	5
Chimp	3
Chimp	2
Chimp	3
Chimp	3
Chimp	4
Chimp	3
Chimp	4
Chimp	2
Chimp	4
Chimp	2
Chimp	5
Chimp	2
Chimp	2
Chimp	3
Chimp	2
Chimp	3
Chimp	2
Chimp	6
Chimp	2
Chimp	3
Chimp	5
Chimp	2
Chimp	3
Chimp	2
Chimp	4
Chimp	4
Chimp	2
Chimp	3
Chimp	2
Chimp	3
Chimp	3
Chimp	4
Chimp	5
Chimp	4
Chimp	2
Chimp	4
Chimp	2
Chimp	3
Chimp	2
Chimp	2
Chimp	2
Chimp	3
Chimp	4
Chimp	2
Chimp	3
Chimp	4
Chimp	6
Chimp	2
Chimp	3
Chimp	2
Chimp	2
Chimp	2
Chimp	4
Chimp	2
Chimp	4
Chimp	2
Chimp	2
Chimp	3
Chimp	2
Chimp	2
Chimp	2
Chimp	3
Chimp	2
Chimp	3
Chimp	3
Chimp	2
Chimp	4
Chimp	2
Chimp	2
Chimp	2
Chimp	2
Chimp	2
Chimp	2
Chimp	3
Chimp	3
Chimp	4
Chimp	3
Chimp	2
Chimp	2
Chimp	2
Chimp	2
Chimp	4
Chimp	2
Chimp	5
Chimp	3
Chimp	3
Chimp	2
Chimp	2
Chimp	3
Chimp	3
Chimp	3
Chimp	2
Chimp	2
Chimp	4
Chimp	3
Chimp	3
Chimp	2
Chimp	2
Chimp	3
Chimp	3
Chimp	2
Chimp	5
Chimp	3
Chimp	4
Chimp	3
Chimp	2
Chimp	4
Chimp	3
Chimp	4
Chimp	5
Chimp	2
Chimp	6
Chimp	2
Chimp	2
Chimp	2
Chimp	4
Chimp	5
Chimp	4
Chimp	4
Chimp	3
Chimp	4
Chimp	2
Chimp	3
Chimp	3
Chimp	2
Chimp	2
Chimp	3
Chimp	3
Chimp	2
Chimp	2
Chimp	5
Chimp	4
Chimp	5
Chimp	2
Chimp	3
Chimp	2
Chimp	2
Chimp	3
Chimp	4
Chimp	2
Chimp	2
Chimp	3
Chimp	2
Chimp	3
Chimp	2
Chimp	2
Chimp	4
Chimp	4
Chimp	2
Chimp	2
Chimp	2
Chimp	3
Chimp	2
Chimp	2
Chimp	4
Chimp	2
Chimp	3
Chimp	2
Chimp	3
Chimp	3
Chimp	2
Chimp	5
Chimp	2
Chimp	3
Chimp	3
Chimp	2
Chimp	6
Chimp	2
Chimp	2
Chimp	2
Chimp	3
Chimp	2
Chimp	3
Chimp	2
Chimp	3
Chimp	2
Chimp	3
Chimp	3
Chimp	4
Chimp	2
Chimp	4
Chimp	2
Chimp	2
Chimp	4
Chimp	3
Chimp	2
Chimp	2
Chimp	2
Chimp	2
Chimp	3
Chimp	2
Chimp	2
Chimp	3
Chimp	4
Chimp	2
Chimp	5
Chimp	2
Chimp	4
Chimp	4
Chimp	3
Chimp	2
Chimp	2
Chimp	3
Chimp	2
Chimp	2
Chimp	2
Chimp	3
Chimp	2
Chimp	2
Chimp	2
Chimp	2
Chimp	2
Chimp	2
Chimp	2
Chimp	4
Chimp	2
Chimp	2
Chimp	3
Chimp	3
Chimp	4
Chimp	3
Chimp	3
Chimp	3
Chimp	3
Chimp	3
Chimp	5
Chimp	2
Chimp	2
Chimp	2
Chimp	2
Chimp	2
Chimp	4
Chimp	2
Chimp	4
Chimp	2
Chimp	4
Chimp	2
Chimp	3
Chimp	6
Chimp	3
Chimp	2
Chimp	2
Chimp	4
Chimp	4
Chimp	2
Chimp	2
Chimp	2
Chimp	2
Chimp	2
Chimp	4
Chimp	2
Chimp	2
Chimp	3
Chimp	2
Chimp	2
Chimp	3
Chimp	3
Chimp	2
Chimp	3
Chimp	2
Chimp	2
Chimp	2
Chimp	2
Chimp	2
Chimp	7
Chimp	6
Chimp	5
Chimp	4
Chimp	2
Chimp	2
Chimp	3
Chimp	5
Chimp	4
Chimp	3
Chimp	5
Chimp	4
Chimp	3
Chimp	2
Chimp	2
Chimp	2
Chimp	2
Chimp	4
Chimp	4
Chimp	2
Chimp	3
Chimp	2
Chimp	6
Chimp	4
Chimp	2
Chimp	4
Chimp	2
Chimp	2
Chimp	6
Chimp	2
Chimp	2
Chimp	2
Chimp	2
Chimp	4
Chimp	2
Chimp	2
Chimp	2
Chimp	3
Chimp	2
Chimp	2
Chimp	2
Chimp	3
Chimp	4
Chimp	4
Chimp	3
Chimp	2
Chimp	2
Chimp	3
Chimp	2
Chimp	4
Chimp	2
Chimp	4
Chimp	2
Chimp	2
Chimp	2
Chimp	2
Chimp	2
Chimp	3
Chimp	2
Chimp	3
Chimp	3
Chimp	2
Chimp	3
Chimp	2
Chimp	2
Markov	2
Markov	2
Markov	2
Markov	2
Markov	3
Markov	2
Markov	2
Markov	2
Markov	2
Markov	2
Markov	3
Markov	3
Markov	3
Markov	2
Markov	3
Markov	2
Markov	2
Markov	2
Markov	2
Markov	2
Markov	2
Markov	2
Markov	2
Markov	2
Markov	5
Markov	2
Markov	2
Markov	3
Markov	2
Markov	2
Markov	3
Markov	2
Markov	3
Markov	4
Markov	4
Markov	2
Markov	3
Markov	2
Markov	2
Markov	2
Markov	2
Markov	3
Markov	3
Markov	2
Markov	3
Markov	4
Markov	2
Markov	4
Markov	2
Markov	5
Markov	3
Markov	2
Markov	5
Markov	3
Markov	3
Markov	4
Markov	4
Markov	2
Markov	2
Markov	2
Markov	2
Markov	2
Markov	3
Markov	3
Markov	2
Markov	2
Markov	3
Markov	2
Markov	3
Markov	2
Markov	2
Markov	3
Markov	4
Markov	4
Markov	4
Markov	2
Markov	2
Markov	2
Markov	2
Markov	2
Markov	2
Markov	2
Markov	3
Markov	2
Markov	3
Markov	2
Markov	4
Markov	3
Markov	2
Markov	2
Markov	2
Markov	3
Markov	3
Markov	2
Markov	2
Markov	4
Markov	5
Markov	3
Markov	3
Markov	2
Markov	3
Markov	3
Markov	3
Markov	2
Markov	3
Markov	2
Markov	4
Markov	3
Markov	4
Markov	4
Markov	2
Markov	2
Markov	2
Markov	2
Markov	2
Markov	2
Markov	2
Markov	3
Markov	3
Markov	2
Markov	4
Markov	2
Markov	4
Markov	2
Markov	3
Markov	3
Markov	2
Markov	2
Markov	2
Markov	3
Markov	2
Markov	2
Markov	2
Markov	2
Markov	3
Markov	3
Markov	2
Markov	3
Markov	5
Markov	4
Markov	4
Markov	2
Markov	3
Markov	2
Markov	2
Markov	3
Markov	2
Markov	2
Markov	2
Markov	3
Markov	2
Markov	2
Markov	2
Markov	2
Markov	3
Markov	2
Markov	2
Markov	2
Markov	2
Markov	2
Markov	3
Markov	3
Markov	3
Markov	2
Markov	3
Markov	4
Markov	2
Markov	2
Markov	3
Markov	2
Markov	2
Markov	6
Markov	3
Markov	5
Markov	3
Markov	2
Markov	2
Markov	2
Markov	2
Markov	2
Markov	2
Markov	3
Markov	2
Markov	3
Markov	2
Markov	4
Markov	4
Markov	2
Markov	2
Markov	3
Markov	4
Markov	4
Markov	2
Markov	3
Markov	2
Markov	2
Markov	3
Markov	2
Markov	2
Markov	2
Markov	2
Markov	3
Markov	2
Markov	3
Markov	2
Markov	2
Markov	3
Markov	2
Markov	2
Markov	2
Markov	3
Markov	3
Markov	3
Markov	2
Markov	2
Markov	2
Markov	3
Markov	2
Markov	4
Markov	4
Markov	3
Markov	2
Markov	3
Markov	2
Markov	2
Markov	3
Markov	5
Markov	4
Markov	3
Markov	3
Markov	3
Markov	2
Markov	6
Markov	2
Markov	2
Markov	3
Markov	2
Markov	3
Markov	2
Markov	2
Markov	3
Markov	3
Markov	2
Markov	4
Markov	2
Markov	3
Markov	3
Markov	2
Markov	3
Markov	2
Markov	2
Markov	2
Markov	3
Markov	2
Markov	2
Markov	2
Markov	3
Markov	4
Markov	6
Markov	2
Markov	4
Markov	2
Markov	2
Markov	5
Markov	4
Markov	2
Markov	2
Markov	3
Markov	2
Markov	3
Markov	3
Markov	3
Markov	3
Markov	2
Markov	5
Markov	3
Markov	3
Markov	3
Markov	2
Markov	2
Markov	6
Markov	2
Markov	2
Markov	3
Markov	5
Markov	2
Markov	6
Markov	2
Markov	2
Markov	4
Markov	2
Markov	3
Markov	4
Markov	2
Markov	3
Markov	4
Markov	3
Markov	2
Markov	4
Markov	2
Markov	2
Markov	2
Markov	3
Markov	2
Markov	3
Markov	3
Markov	2
Markov	2
Markov	2
Markov	4
Markov	4
Markov	3
Markov	2
Markov	2
Markov	4
Markov	3
Markov	2
Markov	2
Markov	4
Markov	2
Markov	2
Markov	2
Markov	4
Markov	3
Markov	2
Markov	2
Markov	2
Markov	3
Markov	2
Markov	3
Markov	6
Markov	3
Markov	2
Markov	3
Markov	4
Markov	3
Markov	2
Markov	3
Markov	2
Markov	2
Markov	2
Markov	3
Markov	2
Markov	2
Markov	5
Markov	2
Markov	7
Markov	3
Markov	3
Markov	3
Markov	2
Markov	2
Markov	5
Markov	4
Markov	2
Markov	4
Markov	3
Markov	3
Markov	2
Markov	2
Markov	5
Markov	3
Markov	2
Markov	3
Markov	3
Markov	4
Markov	3
Markov	5
Markov	3
Markov	4
Markov	2
Markov	2
Markov	2
Markov	3
Markov	4
Markov	2
Markov	2
Markov	3
Markov	2
Markov	2
Markov	2
Markov	3
Markov	2
Markov	2
Markov	2
Markov	2
Markov	2
Markov	3
Markov	2
Markov	4
Markov	3
Markov	2
Markov	2
Markov	2
Markov	2
Markov	2
Markov	2
Markov	4
Markov	2
Markov	2
Markov	2
Markov	2
Markov	4
Markov	3
Markov	3
Markov	2
Markov	2
Markov	2
Markov	3
Markov	3
Markov	2
Markov	3
Markov	2
Markov	3
Markov	2
Markov	3
Markov	2
Markov	4
Markov	2
Markov	2
Markov	3
Markov	2
Markov	5
Markov	3
Markov	4
Markov	2
Markov	5
Markov	3
Markov	4
Markov	4
Markov	3
Markov	2
Markov	3
Markov	3
Markov	2
Markov	4
Markov	4
Markov	2
Markov	2
Markov	2
Markov	2
Markov	2
Markov	2
Markov	3
Markov	7
Markov	2
Markov	4
Markov	4
Markov	2
Markov	3
Markov	4
Markov	2
Markov	3
Markov	2
Markov	3
Markov	2
Markov	4
Markov	2
Markov	3
Markov	3
Markov	2
Markov	2
Markov	3
Markov	2
Markov	2
Markov	2
Markov	2
Markov	2
Markov	3
Markov	2
Markov	2
Markov	2
Markov	2
Markov	2
Markov	2
Markov	3
Markov	2
Markov	2
Markov	2
Markov	2
Markov	3
Markov	2
Markov	3
Markov	2
Markov	3
Markov	2
Markov	3
Markov	3
Markov	3
Markov	3
Markov	3
Markov	2
Markov	2
Markov	2
Markov	3
Markov	2
Markov	2
Markov	3
Markov	4
Markov	2
Markov	3
Markov	2
Markov	2
Markov	2
Markov	3
Markov	2
Markov	4
Markov	3
Markov	3
Markov	2
Markov	2
Markov	2
Markov	2
Markov	4
Markov	2
Markov	3
Markov	2
Markov	3
Markov	2
Markov	2
Markov	2
Markov	3
Markov	2
Markov	2
Markov	3
Markov	5
Markov	3
Markov	2
Markov	2
Markov	3
Markov	3
Markov	2
Markov	2
Markov	5
Markov	3
Markov	2
Markov	2
Markov	3
Markov	2
Markov	3
Markov	4
Markov	2
Markov	2
Markov	2
Markov	4
Markov	2
Markov	3
Markov	2
Markov	3
Markov	3
Markov	3
Markov	2
Markov	3
Markov	2
Markov	5
Markov	2
Markov	3
Markov	3
Markov	2
Markov	4
Markov	2
Markov	2
Markov	2
Markov	2
Markov	4
Markov	3
Markov	3
Markov	2
Markov	3
Markov	2
Markov	2
Markov	2
Markov	2
Markov	3
Markov	2
Markov	3
Markov	2
Markov	2
Markov	2
Markov	2
Markov	2
Markov	2
Markov	2
Markov	2
Markov	3
Markov	2
Markov	2
Markov	2
Markov	2
Markov	3
Markov	2
Markov	2
Markov	4
Markov	3
Markov	3
Markov	3
Markov	2
Markov	2
Markov	4
Markov	2
Markov	2
Markov	3
Markov	3
Markov	4
Markov	3
Markov	3
Markov	3
Markov	3
Markov	2
Markov	2
Markov	2
Markov	2
Markov	3
Markov	4
Markov	3
Markov	2
Markov	3
Markov	2
Markov	2
Markov	2
Markov	2
Markov	2
Markov	3
Markov	2
Markov	2
Markov	2
Markov	4
Markov	3
Markov	4
Markov	2
Markov	2
Markov	3
Markov	2
Markov	2
Markov	2
Markov	4
Markov	3
Markov	3
Markov	2
Markov	2
Markov	2
Markov	2
Markov	3
Markov	2
Markov	4
Markov	3
Markov	4
Markov	3
Markov	2
Markov	3
Markov	2
Markov	2
Markov	3
Markov	2
Markov	2
Markov	4
Markov	2

## Sheet: entropy
group	entropy
Chimp	0.918296
Chimp	0
Chimp	0.918296
Chimp	0.811278
Chimp	0
Chimp	0
Chimp	0
Chimp	0
Chimp	0
Chimp	0
Chimp	0.918296
Chimp	0
Chimp	0.918296
Chimp	0
Chimp	0
Chimp	0
Chimp	0.811278
Chimp	0.918296
Chimp	0
Chimp	0
Chimp	0.811278
Chimp	0
Chimp	0.918296
Chimp	0
Chimp	0.918296
Chimp	0
Chimp	0.811278
Chimp	0.918296
Chimp	0
Chimp	0
Chimp	0.918296
Chimp	0
Chimp	0
Chimp	0
Chimp	0
Chimp	0.811278
Chimp	0.811278
Chimp	0.918296
Chimp	0
Chimp	0.811278
Chimp	0.811278
Chimp	0
Chimp	0.811278
Chimp	0.918296
Chimp	0.811278
Chimp	0
Chimp	0
Chimp	0
Chimp	0
Chimp	0
Chimp	0
Chimp	0.918296
Chimp	0
Chimp	0.811278
Chimp	0.954434
Chimp	0.811278
Chimp	0.811278
Chimp	0
Chimp	0.954434
Chimp	0.918296
Chimp	0.811278
Chimp	0
Chimp	0
Chimp	0.918296
Chimp	0
Chimp	0
Chimp	0.918296
Chimp	0
Chimp	0
Chimp	0.811278
Chimp	0
Chimp	0.811278
Chimp	0
Chimp	0
Chimp	0.918296
Chimp	0.918296
Chimp	0.811278
Chimp	0
Chimp	0
Chimp	0.954434
Chimp	0.811278
Chimp	0
Chimp	0
Chimp	0
Chimp	0.811278
Chimp	0
Chimp	0
Chimp	0
Chimp	0
Chimp	0.918296
Chimp	0
Chimp	0
Chimp	0.811278
Chimp	0
Chimp	0.811278
Chimp	0
Chimp	0
Chimp	0.811278
Chimp	0
Chimp	0.918296
Chimp	0
Chimp	0
Chimp	0
Chimp	0.985228
Chimp	0.918296
Chimp	0.811278
Chimp	0.811278
Chimp	0
Chimp	0.811278
Chimp	0
Chimp	0
Chimp	0.954434
Chimp	0
Chimp	0.954434
Chimp	0
Chimp	0.811278
Chimp	0.918296
Chimp	0
Chimp	0.954434
Chimp	0.811278
Chimp	0.811278
Chimp	0
Chimp	0.811278
Chimp	0.918296
Chimp	0
Chimp	0.811278
Chimp	0
Chimp	0
Chimp	0.811278
Chimp	0.918296
Chimp	0
Chimp	0
Chimp	0.811278
Chimp	0.918296
Chimp	0
Chimp	0
Chimp	0
Chimp	0
Chimp	0
Chimp	0.811278
Chimp	0
Chimp	0
Chimp	0.811278
Chimp	0
Chimp	0
Chimp	0.954434
Chimp	0.811278
Chimp	0.811278
Chimp	0.954434
Chimp	0
Chimp	0.811278
Chimp	0.954434
Chimp	0
Chimp	0.918296
Chimp	0.811278
Chimp	0.811278
Chimp	0
Chimp	0
Chimp	0
Chimp	0
Chimp	0
Chimp	0
Chimp	0.811278
Chimp	0.811278
Chimp	0
Chimp	0
Chimp	0.811278
Chimp	0
Chimp	0.811278
Chimp	0
Chimp	0.918296
Chimp	0
Chimp	0.811278
Chimp	0
Chimp	0
Chimp	0.954434
Chimp	0.811278
Chimp	0
Chimp	0
Chimp	0
Chimp	0.985228
Chimp	0
Chimp	0
Chimp	0
Chimp	0
Chimp	0.918296
Chimp	0.811278
Chimp	0.918296
Chimp	0
Chimp	0.811278
Chimp	0
Chimp	0
Chimp	0
Chimp	0
Chimp	0
Chimp	0
Chimp	0.811278
Chimp	0
Chimp	0
Chimp	0
Chimp	0
Chimp	0.918296
Chimp	0
Chimp	0
Chimp	0.811278
Chimp	0.954434
Chimp	0
Chimp	0.970951
Chimp	0.918296
Chimp	0
Chimp	0.918296
Chimp	0
Chimp	0
Chimp	0.811278
Chimp	0.811278
Chimp	0.970951
Chimp	0.811278
Chimp	0
Chimp	0
Chimp	0.811278
Chimp	0
Chimp	0
Chimp	0
Chimp	0
Chimp	0
Chimp	0.918296
Chimp	0.954434
Chimp	0.811278
Chimp	0.811278
Chimp	0.970951
Chimp	0
Chimp	0.811278
Chimp	0.811278
Chimp	0.954434
Chimp	0.811278
Chimp	0.970951
Chimp	0.918296
Chimp	0.918296
Chimp	0.811278
Chimp	0.954434
Chimp	0.811278
Chimp	0.954434
Chimp	0.918296
Chimp	0.979869
Chimp	0.918296
Chimp	0
Chimp	0
Chimp	0
Chimp	0
Chimp	0.811278
Chimp	0.811278
Chimp	0.918296
Chimp	0.811278
Chimp	0.811278
Chimp	0
Chimp	0
Chimp	0.918296
Chimp	0.811278
Chimp	0.811278
Chimp	0.811278
Chimp	0.811278
Chimp	0
Chimp	0.970951
Chimp	0
Chimp	0
Chimp	0
Chimp	0
Chimp	0.811278
Chimp	0.811278
Chimp	0.811278
Chimp	0.918296
Chimp	0.811278
Chimp	0.918296
Chimp	0.918296
Chimp	0
Chimp	0.918296
Chimp	0
Chimp	0
Chimp	0.954434
Chimp	0.811278
Chimp	0.918296
Chimp	0
Chimp	0.918296
Chimp	0.811278
Chimp	0.918296
Chimp	0.811278
Chimp	0
Chimp	0
Chimp	0
Chimp	0.954434
Chimp	0
Chimp	0
Chimp	0.970951
Chimp	0.918296
Chimp	0.979869
Chimp	0.811278
Chimp	0.918296
Chimp	0.811278
Chimp	0.918296
Chimp	0.811278
Chimp	0
Chimp	0.970951
Chimp	0
Chimp	0.811278
Chimp	0.811278
Chimp	0
Chimp	0
Chimp	0
Chimp	0
Chimp	0
Chimp	0.811278
Chimp	0
Chimp	0.979869
Chimp	0
Chimp	0
Chimp	0
Chimp	0
Chimp	0.918296
Chimp	0.918296
Chimp	0.811278
Chimp	0
Chimp	0
Chimp	0
Chimp	0
Chimp	0
Chimp	0.811278
Chimp	0
Chimp	0
Chimp	0.811278
Chimp	0.811278
Chimp	0
Chimp	0
Chimp	0.811278
Chimp	0
Chimp	0.954434
Chimp	0.811278
Chimp	0
Chimp	0.811278
Chimp	0.811278
Chimp	0.918296
Chimp	0.811278
Chimp	0.918296
Chimp	0
Chimp	0.918296
Chimp	0
Chimp	0.954434
Chimp	0
Chimp	0
Chimp	0.811278
Chimp	0
Chimp	0.811278
Chimp	0
Chimp	0.970951
Chimp	0
Chimp	0.811278
Chimp	0.954434
Chimp	0
Chimp	0.811278
Chimp	0
Chimp	0.918296
Chimp	0.918296
Chimp	0
Chimp	0.811278
Chimp	0
Chimp	0.811278
Chimp	0.811278
Chimp	0.918296
Chimp	0.954434
Chimp	0.918296
Chimp	0
Chimp	0.918296
Chimp	0
Chimp	0.811278
Chimp	0
Chimp	0
Chimp	0
Chimp	0.811278
Chimp	0.918296
Chimp	0
Chimp	0.811278
Chimp	0.918296
Chimp	0.970951
Chimp	0
Chimp	0.811278
Chimp	0
Chimp	0
Chimp	0
Chimp	0.918296
Chimp	0
Chimp	0.918296
Chimp	0
Chimp	0
Chimp	0.811278
Chimp	0
Chimp	0
Chimp	0
Chimp	0.811278
Chimp	0
Chimp	0.811278
Chimp	0.811278
Chimp	0
Chimp	0.918296
Chimp	0
Chimp	0
Chimp	0
Chimp	0
Chimp	0
Chimp	0
Chimp	0.811278
Chimp	0.811278
Chimp	0.918296
Chimp	0.811278
Chimp	0
Chimp	0
Chimp	0
Chimp	0
Chimp	0.918296
Chimp	0
Chimp	0.954434
Chimp	0.811278
Chimp	0.811278
Chimp	0
Chimp	0
Chimp	0.811278
Chimp	0.811278
Chimp	0.811278
Chimp	0
Chimp	0
Chimp	0.918296
Chimp	0.811278
Chimp	0.811278
Chimp	0
Chimp	0
Chimp	0.811278
Chimp	0.811278
Chimp	0
Chimp	0.954434
Chimp	0.811278
Chimp	0.918296
Chimp	0.811278
Chimp	0
Chimp	0.918296
Chimp	0.811278
Chimp	0.918296
Chimp	0.954434
Chimp	0
Chimp	0.970951
Chimp	0
Chimp	0
Chimp	0
Chimp	0.918296
Chimp	0.954434
Chimp	0.918296
Chimp	0.918296
Chimp	0.811278
Chimp	0.918296
Chimp	0
Chimp	0.811278
Chimp	0.811278
Chimp	0
Chimp	0
Chimp	0.811278
Chimp	0.811278
Chimp	0
Chimp	0
Chimp	0.954434
Chimp	0.918296
Chimp	0.954434
Chimp	0
Chimp	0.811278
Chimp	0
Chimp	0
Chimp	0.811278
Chimp	0.918296
Chimp	0
Chimp	0
Chimp	0.811278
Chimp	0
Chimp	0.811278
Chimp	0
Chimp	0
Chimp	0.918296
Chimp	0.918296
Chimp	0
Chimp	0
Chimp	0
Chimp	0.811278
Chimp	0
Chimp	0
Chimp	0.918296
Chimp	0
Chimp	0.811278
Chimp	0
Chimp	0.811278
Chimp	0.811278
Chimp	0
Chimp	0.954434
Chimp	0
Chimp	0.811278
Chimp	0.811278
Chimp	0
Chimp	0.970951
Chimp	0
Chimp	0
Chimp	0
Chimp	0.811278
Chimp	0
Chimp	0.811278
Chimp	0
Chimp	0.811278
Chimp	0
Chimp	0.811278
Chimp	0.811278
Chimp	0.918296
Chimp	0
Chimp	0.918296
Chimp	0
Chimp	0
Chimp	0.918296
Chimp	0.811278
Chimp	0
Chimp	0
Chimp	0
Chimp	0
Chimp	0.811278
Chimp	0
Chimp	0
Chimp	0.811278
Chimp	0.918296
Chimp	0
Chimp	0.954434
Chimp	0
Chimp	0.918296
Chimp	0.918296
Chimp	0.811278
Chimp	0
Chimp	0
Chimp	0.811278
Chimp	0
Chimp	0
Chimp	0
Chimp	0.811278
Chimp	0
Chimp	0
Chimp	0
Chimp	0
Chimp	0
Chimp	0
Chimp	0
Chimp	0.918296
Chimp	0
Chimp	0
Chimp	0.811278
Chimp	0.811278
Chimp	0.918296
Chimp	0.811278
Chimp	0.811278
Chimp	0.811278
Chimp	0.811278
Chimp	0.811278
Chimp	0.954434
Chimp	0
Chimp	0
Chimp	0
Chimp	0
Chimp	0
Chimp	0.918296
Chimp	0
Chimp	0.918296
Chimp	0
Chimp	0.918296
Chimp	0
Chimp	0.811278
Chimp	0.970951
Chimp	0.811278
Chimp	0
Chimp	0
Chimp	0.918296
Chimp	0.918296
Chimp	0
Chimp	0
Chimp	0
Chimp	0
Chimp	0
Chimp	0.918296
Chimp	0
Chimp	0
Chimp	0.811278
Chimp	0
Chimp	0
Chimp	0.811278
Chimp	0.811278
Chimp	0
Chimp	0.811278
Chimp	0
Chimp	0
Chimp	0
Chimp	0
Chimp	0
Chimp	0.979869
Chimp	0.970951
Chimp	0.954434
Chimp	0.918296
Chimp	0
Chimp	0
Chimp	0.811278
Chimp	0.954434
Chimp	0.918296
Chimp	0.811278
Chimp	0.954434
Chimp	0.918296
Chimp	0.811278
Chimp	0
Chimp	0
Chimp	0
Chimp	0
Chimp	0.918296
Chimp	0.918296
Chimp	0
Chimp	0.811278
Chimp	0
Chimp	0.970951
Chimp	0.918296
Chimp	0
Chimp	0.918296
Chimp	0
Chimp	0
Chimp	0.970951
Chimp	0
Achu	0
Achu	0.918296
Achu	0.954434
Achu	0.811278
Achu	0
Achu	0.918296
Achu	0.918296
Achu	0.811278
Achu	0
Achu	0.918296
Achu	0
Achu	0.918296
Achu	0.811278
Achu	0.970951
Achu	0
Achu	0.811278
Achu	0.999249
Achu	0.918296
Achu	0
Achu	0.996792
Achu	0.985228
Achu	0.985228
Achu	0.918296
Achu	0.811278
Achu	0.811278
Achu	0
Achu	0.811278
Achu	0
Achu	0
Achu	0.954434
Achu	0
Achu	0.954434
Achu	0
Achu	0.811278
Achu	0.918296
Achu	0
Achu	0.979869
Achu	0.811278
Achu	0.954434
Achu	0.918296
Achu	0
Achu	0.811278
Achu	0
Achu	0
Achu	0.811278
Achu	0.918296
Achu	0
Achu	0
Achu	0.811278
Achu	0.918296
Achu	0
Achu	0
Achu	0
Achu	0.954434
Achu	0.811278
Achu	0.811278
Achu	0.954434
Achu	0
Achu	0.811278
Achu	0.954434
Achu	0
Achu	0.918296
Achu	0.811278
Achu	0
Achu	0.811278
Achu	0.954434
Achu	0.811278
Achu	0.811278
Achu	0
Achu	0
Achu	0.811278
Achu	0
Achu	0
Achu	0
Achu	0.985228
Achu	0.918296
Achu	0.811278
Achu	0.811278
Achu	0.954434
Achu	0
Achu	0
Achu	0
Achu	0.811278
Achu	0.954434
Achu	0
Achu	0.918296
Achu	0
Achu	0.918296
Achu	0
Achu	0.954434
Achu	0
Achu	0.811278
Achu	0.811278
Achu	0.970951
Achu	0.811278
Achu	0
Achu	0
Achu	0
Achu	0.811278
Achu	0.811278
Achu	0
Achu	0.811278
Achu	0.811278
Achu	0
Oldo	0.811278
Oldo	0
Oldo	0.918296
Oldo	0
Oldo	0
Oldo	0.918296
Oldo	0.918296
Oldo	0.811278
Oldo	0
Oldo	0
Oldo	0.811278
Oldo	0.811278
Oldo	0
Oldo	0.918296
Oldo	0.918296
Oldo	0.954434
Oldo	0.918296
Oldo	0.918296
Oldo	0.918296
Oldo	0
Oldo	0.970951
Oldo	0.918296
Oldo	0
Oldo	0.970951
Oldo	0.954434
Oldo	0.811278
Oldo	0.811278
Oldo	0.918296
Oldo	0.811278
Oldo	0.918296
Oldo	0.918296
Oldo	0
Oldo	0.918296
Oldo	0
Oldo	0
Oldo	0.954434
Oldo	0.811278
Oldo	0.918296
Oldo	0
Oldo	0.918296
Oldo	0.811278
Oldo	0.811278
Oldo	0
Oldo	0.954434
Oldo	0
Oldo	0
Oldo	0.970951
Oldo	0.918296
Oldo	0.979869
Oldo	0.811278
Oldo	0.918296
Oldo	0.811278
Oldo	0.918296
Oldo	0.811278
Oldo	0
Oldo	0.970951
Oldo	0
Oldo	0.811278
Oldo	0.811278
Oldo	0
Oldo	0
Oldo	0.811278
Oldo	0
Oldo	0.918296
Oldo	0
Oldo	0.811278
Oldo	0
Oldo	0.811278
Oldo	0.918296
Oldo	0.918296
Oldo	0.918296
Oldo	0.811278
Oldo	0
Oldo	0.954434
Oldo	0.811278
Oldo	0.918296
Oldo	0.954434
Oldo	0.918296
Oldo	0
Oldo	0.918296
Oldo	0
Oldo	0.811278
Oldo	0
Oldo	0
Oldo	0
Oldo	0.811278
Oldo	0.918296
Oldo	0
Oldo	0.811278
Oldo	0.918296
Oldo	0.979869
Oldo	0.918296
Oldo	0.811278
Oldo	0.811278
Oldo	0
Oldo	0
Oldo	0.811278
Oldo	0.811278
Oldo	0
Oldo	0.954434
Oldo	0.811278
Oldo	0.918296
Oldo	0.811278
Oldo	0
Oldo	0.918296
Oldo	0.811278
Oldo	0.918296
Oldo	0.954434
Oldo	0
Oldo	0.918296
Oldo	0
Oldo	0
Oldo	0
Oldo	0.918296
Oldo	0.954434
Oldo	0.918296
Oldo	0.918296
Oldo	0
Oldo	0.811278
Oldo	0.811278
Oldo	0.918296
Oldo	0
Oldo	0.811278
Oldo	0
Oldo	0.918296
Oldo	0
Oldo	0
Oldo	0.811278
Oldo	0.811278
Oldo	0.918296
Oldo	0.811278
Oldo	0.811278
Oldo	0.811278
Oldo	0.811278
Oldo	0.811278
Oldo	0.954434
Oldo	0
Oldo	0
Oldo	0
Oldo	0.979869
Oldo	0.970951
Oldo	0.954434
Oldo	0.918296
Oldo	0
Oldo	0
Oldo	0.811278
Oldo	0.954434
Oldo	0.918296
Oldo	0.811278
Oldo	0.954434
Oldo	0.918296
Oldo	0.811278
Oldo	0.918296
Oldo	0.811278
Oldo	0
Oldo	0
Oldo	0
Oldo	0.811278
Oldo	0
Oldo	0.811278
Oldo	0
Oldo	0.954434
Oldo	0.918296
Oldo	0
Oldo	0.918296
Oldo	0

## Sheet: random_entropy
group	entropy
Random	0
Random	0
Random	0
Random	0
Random	0
Random	0.811278
Random	0
Random	0
Random	0
Random	0
Random	0
Random	0
Random	0.918296
Random	0
Random	0
Random	0
Random	0
Random	0
Random	0.811278
Random	0
Random	0
Random	0
Random	0.811278
Random	0.811278
Random	0
Random	0
Random	0.811278
Random	0.811278
Random	0.811278
Random	0
Random	0
Random	0
Random	0
Random	0
Random	0
Random	0.811278
Random	0
Random	0
Random	0
Random	0.918296
Random	0
Random	0
Random	0
Random	0.811278
Random	0
Random	0
Random	0
Random	0
Random	0
Random	0
Random	0
Random	0.811278
Random	0
Random	0
Random	0
Random	0
Random	0
Random	0.811278
Random	0
Random	0.811278
Random	0.811278
Random	0.811278
Random	0
Random	0
Random	0
Random	0
Random	0
Random	0.811278
Random	0
Random	0
Random	0.811278
Random	0.918296
Random	0
Random	0
Random	0
Random	0.918296
Random	0
Random	0
Random	0.811278
Random	0
Random	0.811278
Random	0
Random	0
Random	0
Random	0.811278
Random	0
Random	0
Random	0
Random	0
Random	0
Random	0.811278
Random	0.918296
Random	0.918296
Random	0
Random	0
Random	0
Random	0
Random	0
Random	0
Random	0
Random	0
Random	0
Random	0
Random	0.918296
Random	0
Random	0.811278
Random	0.918296
Random	0
Random	0
Random	0
Random	0
Random	0
Random	0.811278
Random	0
Random	0.811278
Random	0
Random	0
Random	0.811278
Random	0
Random	0
Random	0.811278
Random	0
Random	0
Random	0.811278
Random	0
Random	0.918296
Random	0
Random	0
Random	0.918296
Random	0.811278
Random	0
Random	0.811278
Random	0
Random	0.918296
Random	0.811278
Random	0.918296
Random	0
Random	0
Random	0
Random	0
Random	0
Random	0
Random	0
Random	0
Random	0
Random	0.811278
Random	0
Random	0
Random	0
Random	0.811278
Random	0
Random	0
Random	0.811278
Random	0
Random	0
Random	0
Random	0.811278
Random	0.811278
Random	0
Random	0
Random	0.954434
Random	0
Random	0
Random	0.811278
Random	0
Random	0
Random	0
Random	0
Random	0
Random	0
Random	0
Random	0
Random	0
Random	0
Random	0.811278
Random	0
Random	0
Random	0.811278
Random	0
Random	0
Random	0
Random	0
Random	0.811278
Random	0
Random	0.811278
Random	0
Random	0
Random	0
Random	0
Random	0
Random	0
Random	0
Random	0
Random	0
Random	0
Random	0
Random	0.811278
Random	0
Random	0
Random	0
Random	0
Random	0
Random	0
Random	0
Random	0
Random	0
Random	0
Random	0.811278
Random	0.811278
Random	0
Random	0
Random	0.811278
Random	0
Random	0
Random	0
Random	0
Random	0.811278
Random	0
Random	0.811278
Random	0
Random	0
Random	0.811278
Random	0
Random	0.918296
Random	0.918296
Random	0
Random	0
Random	0
Random	0
Random	0.811278
Random	0
Random	0.918296
Random	0
Random	0
Random	0.918296
Random	0
Random	0.811278
Random	0
Random	0.811278
Random	0
Random	0
Random	0
Random	0.811278
Random	0.811278
Random	0.811278
Random	0
Random	0
Random	0
Random	0
Random	0
Random	0
Random	0
Random	0
Random	0
Random	0
Random	0
Random	0
Random	0
Random	0
Random	0
Random	0
Random	0
Random	0.918296
Random	0.811278
Random	0
Random	0
Random	0.811278
Random	0.918296
Random	0.811278
Random	0
Random	0
Random	0
Random	0
Random	0.918296
Random	0
Random	0.811278
Random	0
Random	0.918296
Random	0.811278
Random	0
Random	0.918296
Random	0
Random	0
Random	0.811278
Random	0.811278
Random	0
Random	0.811278
Random	0
Random	0
Random	0
Random	0.811278
Random	0
Random	0
Random	0.811278
Random	0
Random	0
Random	0.811278
Random	0.918296
Random	0
Random	0.811278
Random	0
Random	0.811278
Random	0
Random	0
Random	0.811278
Random	0
Random	0
Random	0
Random	0
Random	0
Random	0
Random	0.811278
Random	0
Random	0.811278
Random	0
Random	0
Random	0.811278
Random	0
Random	0.811278
Random	0
Random	0.811278
Random	0
Random	0.811278
Random	0.811278
Random	0
Random	0.811278
Random	0
Random	0
Random	0
Random	0
Random	0.811278
Random	0
Random	0
Random	0.918296
Random	0.811278
Random	0
Random	0
Random	0
Random	0.811278
Random	0
Random	0.811278
Random	0
Random	0
Random	0.811278
Random	0
Random	0.918296
Random	0
Random	0
Random	0.811278
Random	0
Random	0
Random	0
Random	0
Random	0
Random	0.811278
Random	0
Random	0
Random	0
Random	0
Random	0.811278
Random	0.811278
Random	0
Random	0
Random	0.811278
Random	0
Random	0.811278
Random	0.811278
Random	0
Random	0
Random	0
Random	0.811278
Random	0.811278
Random	0
Random	0
Random	0
Random	0
Random	0
Random	0
Random	0.811278
Random	0
Random	0.811278
Random	0
Random	0
Random	0
Random	0
Random	0
Random	0
Random	0
Random	0.918296
Random	0
Random	0
Random	0
Random	0.970951
Random	0
Random	0
Random	0
Random	0
Random	0.811278
Random	0.811278
Random	0
Random	0.811278
Random	0.811278
Random	0.811278
Random	0.918296
Random	0
Random	0
Random	0
Random	0
Random	0
Random	0
Random	0.811278
Random	0
Random	0
Random	0.811278
Random	0
Random	0
Random	0
Random	0
Random	0
Random	0
Random	0
Random	0
Random	0
Random	0.811278
Random	0
Random	0.811278
Random	0
Random	0.811278
Random	0.811278
Random	0.811278
Random	0
Random	0
Random	0.811278
Random	0.811278
Random	0.954434
Random	0
Random	0
Random	0.918296
Random	0
Random	0
Random	0
Random	0.811278
Random	0.811278
Random	0
Random	0
Random	0.811278
Random	0
Random	0
Random	0
Random	0
Random	0
Random	0
Random	0
Random	0.918296
Random	0
Random	0.918296
Random	0.811278
Random	0
Random	0.811278
Random	0.954434
Random	0
Random	0
Random	0
Random	0
Random	0.811278
Random	0.954434
Random	0.811278
Random	0
Random	0.954434
Random	0.918296
Random	0
Random	0
Random	0.811278
Random	0.811278
Random	0.811278
Random	0
Random	0
Random	0.811278
Random	0
Random	0
Random	0
Random	0
Random	0
Random	0.811278
Random	0.811278
Random	0.811278
Random	0
Random	0.811278
Random	0
Random	0
Random	0
Random	0
Random	0
Random	0.918296
Random	0
Random	0
Random	0
Random	0.811278
Random	0.811278
Random	0.918296
Random	0.954434
Random	0
Random	0.918296
Random	0
Random	0
Random	0
Random	0.954434
Random	0
Random	0.811278
Random	0.811278
Random	0
Random	0.811278
Random	0.811278
Random	0
Random	0.811278
Random	0.811278
Random	0.811278
Random	0
Random	0.811278
Random	0
Random	0.918296
Random	0.970951
Random	0.918296
Random	0
Random	0
Random	0
Random	0.918296
Random	0.811278
Random	0
Random	0
Random	0.918296
Random	0.811278
Random	0
Random	0
Random	0
Random	0
Random	0
Random	0
Random	0.811278
Random	0
Random	0
Random	0
Random	0.811278
Random	0
Random	0.811278
Random	0.811278
Random	0.811278
Random	0
Random	0.811278
Random	0.811278
Random	0
Random	0.811278
Random	0
Random	0
Random	0.811278
Random	0.918296
Random	0.811278
Random	0.811278
Random	0
Random	0.918296
Random	0
Random	0
Random	0.811278
Random	0
Random	0
Random	0
Random	0.811278
Random	0
Random	0
Random	0
Random	0.811278
Random	0
Random	0
Random	0.811278
Random	0.918296
Random	0.811278
Random	0.811278
Random	0
Random	0.954434
Random	0.918296
Random	0
Random	0
Random	0
Random	0.811278
Random	0.811278
Random	0
Random	0
Random	0
Random	0
Random	0
Random	0.918296
Random	0
Random	0
Random	0
Random	0.811278
Random	0
Random	0
Random	0
Random	0
Random	0.811278
Random	0
Random	0
Random	0
Random	0
Random	0
Random	0.811278
Random	0.918296
Random	0.918296
Random	0.918296
Random	0
Random	0
Random	0.811278
Random	0
Random	0
Random	0.811278
Random	0
Random	0
Random	0
Random	0
Random	0.811278
Random	0
Random	0.811278
Random	0
Random	0.918296
Random	0.811278
Random	0
Random	0
Random	0
Random	0
Random	0.918296
Markov	0
Markov	0
Markov	0
Markov	0
Markov	0.811278
Markov	0
Markov	0
Markov	0
Markov	0
Markov	0
Markov	0.811278
Markov	0.811278
Markov	0.811278
Markov	0
Markov	0.811278
Markov	0
Markov	0
Markov	0
Markov	0
Markov	0
Markov	0
Markov	0
Markov	0
Markov	0
Markov	0.954434
Markov	0
Markov	0
Markov	0.811278
Markov	0
Markov	0
Markov	0.811278
Markov	0
Markov	0.811278
Markov	0.918296
Markov	0.918296
Markov	0
Markov	0.811278
Markov	0
Markov	0
Markov	0
Markov	0
Markov	0.811278
Markov	0.811278
Markov	0
Markov	0.811278
Markov	0.918296
Markov	0
Markov	0.918296
Markov	0
Markov	0.954434
Markov	0.811278
Markov	0
Markov	0.954434
Markov	0.811278
Markov	0.811278
Markov	0.918296
Markov	0.918296
Markov	0
Markov	0
Markov	0
Markov	0
Markov	0
Markov	0.811278
Markov	0.811278
Markov	0
Markov	0
Markov	0.811278
Markov	0
Markov	0.811278
Markov	0
Markov	0
Markov	0.811278
Markov	0.918296
Markov	0.918296
Markov	0.918296
Markov	0
Markov	0
Markov	0
Markov	0
Markov	0
Markov	0
Markov	0
Markov	0.811278
Markov	0
Markov	0.811278
Markov	0
Markov	0.918296
Markov	0.811278
Markov	0
Markov	0
Markov	0
Markov	0.811278
Markov	0.811278
Markov	0
Markov	0
Markov	0.918296
Markov	0.954434
Markov	0.811278
Markov	0.811278
Markov	0
Markov	0.811278
Markov	0.811278
Markov	0.811278
Markov	0
Markov	0.811278
Markov	0
Markov	0.918296
Markov	0.811278
Markov	0.918296
Markov	0.918296
Markov	0
Markov	0
Markov	0
Markov	0
Markov	0
Markov	0
Markov	0
Markov	0.811278
Markov	0.811278
Markov	0
Markov	0.918296
Markov	0
Markov	0.918296
Markov	0
Markov	0.811278
Markov	0.811278
Markov	0
Markov	0
Markov	0
Markov	0.811278
Markov	0
Markov	0
Markov	0
Markov	0
Markov	0.811278
Markov	0.811278
Markov	0
Markov	0.811278
Markov	0.954434
Markov	0.918296
Markov	0.918296
Markov	0
Markov	0.811278
Markov	0
Markov	0
Markov	0.811278
Markov	0
Markov	0
Markov	0
Markov	0.811278
Markov	0
Markov	0
Markov	0
Markov	0
Markov	0.811278
Markov	0
Markov	0
Markov	0
Markov	0
Markov	0
Markov	0.811278
Markov	0.811278
Markov	0.811278
Markov	0
Markov	0.811278
Markov	0.918296
Markov	0
Markov	0
Markov	0.811278
Markov	0
Markov	0
Markov	0.970951
Markov	0.811278
Markov	0.954434
Markov	0.811278
Markov	0
Markov	0
Markov	0
Markov	0
Markov	0
Markov	0
Markov	0.811278
Markov	0
Markov	0.811278
Markov	0
Markov	0.918296
Markov	0.918296
Markov	0
Markov	0
Markov	0.811278
Markov	0.918296
Markov	0.918296
Markov	0
Markov	0.811278
Markov	0
Markov	0
Markov	0.811278
Markov	0
Markov	0
Markov	0
Markov	0
Markov	0.811278
Markov	0
Markov	0.811278
Markov	0
Markov	0
Markov	0.811278
Markov	0
Markov	0
Markov	0
Markov	0.811278
Markov	0.811278
Markov	0.811278
Markov	0
Markov	0
Markov	0
Markov	0.811278
Markov	0
Markov	0.918296
Markov	0.918296
Markov	0.811278
Markov	0
Markov	0.811278
Markov	0
Markov	0
Markov	0.811278
Markov	0.954434
Markov	0.918296
Markov	0.811278
Markov	0.811278
Markov	0.811278
Markov	0
Markov	0.970951
Markov	0
Markov	0
Markov	0.811278
Markov	0
Markov	0.811278
Markov	0
Markov	0
Markov	0.811278
Markov	0.811278
Markov	0
Markov	0.918296
Markov	0
Markov	0.811278
Markov	0.811278
Markov	0
Markov	0.811278
Markov	0
Markov	0
Markov	0
Markov	0.811278
Markov	0
Markov	0
Markov	0
Markov	0.811278
Markov	0.918296
Markov	0.970951
Markov	0
Markov	0.918296
Markov	0
Markov	0
Markov	0.954434
Markov	0.918296
Markov	0
Markov	0
Markov	0.811278
Markov	0
Markov	0.811278
Markov	0.811278
Markov	0.811278
Markov	0.811278
Markov	0
Markov	0.954434
Markov	0.811278
Markov	0.811278
Markov	0.811278
Markov	0
Markov	0
Markov	0.970951
Markov	0
Markov	0
Markov	0.811278
Markov	0.954434
Markov	0
Markov	0.970951
Markov	0
Markov	0
Markov	0.918296
Markov	0
Markov	0.811278
Markov	0.918296
Markov	0
Markov	0.811278
Markov	0.918296
Markov	0.811278
Markov	0
Markov	0.918296
Markov	0
Markov	0
Markov	0
Markov	0.811278
Markov	0
Markov	0.811278
Markov	0.811278
Markov	0
Markov	0
Markov	0
Markov	0.918296
Markov	0.918296
Markov	0.811278
Markov	0
Markov	0
Markov	0.918296
Markov	0.811278
Markov	0
Markov	0
Markov	0.918296
Markov	0
Markov	0
Markov	0
Markov	0.918296
Markov	0.811278
Markov	0
Markov	0
Markov	0
Markov	0.811278
Markov	0
Markov	0.811278
Markov	0.970951
Markov	0.811278
Markov	0
Markov	0.811278
Markov	0.918296
Markov	0.811278
Markov	0
Markov	0.811278
Markov	0
Markov	0
Markov	0
Markov	0.811278
Markov	0
Markov	0
Markov	0.954434
Markov	0
Markov	0.979869
Markov	0.811278
Markov	0.811278
Markov	0.811278
Markov	0
Markov	0
Markov	0.954434
Markov	0.918296
Markov	0
Markov	0.918296
Markov	0.811278
Markov	0.811278
Markov	0
Markov	0
Markov	0.954434
Markov	0.811278
Markov	0
Markov	0.811278
Markov	0.811278
Markov	0.918296
Markov	0.811278
Markov	0.954434
Markov	0.811278
Markov	0.918296
Markov	0
Markov	0
Markov	0
Markov	0.811278
Markov	0.918296
Markov	0
Markov	0
Markov	0.811278
Markov	0
Markov	0
Markov	0
Markov	0.811278
Markov	0
Markov	0
Markov	0
Markov	0
Markov	0
Markov	0.811278
Markov	0
Markov	0.918296
Markov	0.811278
Markov	0
Markov	0
Markov	0
Markov	0
Markov	0
Markov	0
Markov	0.918296
Markov	0
Markov	0
Markov	0
Markov	0
Markov	0.918296
Markov	0.811278
Markov	0.811278
Markov	0
Markov	0
Markov	0
Markov	0.811278
Markov	0.811278
Markov	0
Markov	0.811278
Markov	0
Markov	0.811278
Markov	0
Markov	0.811278
Markov	0
Markov	0.918296
Markov	0
Markov	0
Markov	0.811278
Markov	0
Markov	0.954434
Markov	0.811278
Markov	0.918296
Markov	0
Markov	0.954434
Markov	0.811278
Markov	0.918296
Markov	0.918296
Markov	0.811278
Markov	0
Markov	0.811278
Markov	0.811278
Markov	0
Markov	0.918296
Markov	0.918296
Markov	0
Markov	0
Markov	0
Markov	0
Markov	0
Markov	0
Markov	0.811278
Markov	0.979869
Markov	0
Markov	0.918296
Markov	0.918296
Markov	0
Markov	0.811278
Markov	0.918296
Markov	0
Markov	0.811278
Markov	0
Markov	0.811278
Markov	0
Markov	0.918296
Markov	0
Markov	0.811278
Markov	0.811278
Markov	0
Markov	0
Markov	0.811278
Markov	0
Markov	0
Markov	0
Markov	0
Markov	0
Markov	0.811278
Markov	0
Markov	0
Markov	0
Markov	0
Markov	0
Markov	0
Markov	0.811278
Markov	0
Markov	0
Markov	0
Markov	0
Markov	0.811278
Markov	0
Markov	0.811278
Markov	0
Markov	0.811278
Markov	0
Markov	0.811278
Markov	0.811278
Markov	0.811278
Markov	0.811278
Markov	0.811278
Markov	0
Markov	0
Markov	0
Markov	0.811278
Markov	0
Markov	0
Markov	0.811278
Markov	0.918296
Markov	0
Markov	0.811278
Markov	0
Markov	0
Markov	0
Markov	0.811278
Markov	0
Markov	0.918296
Markov	0.811278
Markov	0.811278
Markov	0
Markov	0
Markov	0
Markov	0
Markov	0.918296
Markov	0
Markov	0.811278
Markov	0
Markov	0.811278
Markov	0
Markov	0
Markov	0
Markov	0.811278
Markov	0
Markov	0
Markov	0.811278
Markov	0.954434
Markov	0.811278
Markov	0
Markov	0
Markov	0.811278
Markov	0.811278
Markov	0
Markov	0
Markov	0.954434
Markov	0.811278
Markov	0
Markov	0
Markov	0.811278
Markov	0
Markov	0.811278
Markov	0.918296
Markov	0
Markov	0
Markov	0
Markov	0.918296
Markov	0
Markov	0.811278
Markov	0
Markov	0.811278
Markov	0.811278
Markov	0.811278
Markov	0
Markov	0.811278
Markov	0
Markov	0.954434
Markov	0
Markov	0.811278
Markov	0.811278
Markov	0
Markov	0.918296
Markov	0
Markov	0
Markov	0
Markov	0
Markov	0.918296
Markov	0.811278
Markov	0.811278
Markov	0
Markov	0.811278
Markov	0
Markov	0
Markov	0
Markov	0
Markov	0.811278
Markov	0
Markov	0.811278
Markov	0
Markov	0
Markov	0
Markov	0
Markov	0
Markov	0
Markov	0
Markov	0
Markov	0.811278
Markov	0
Markov	0
Markov	0
Markov	0
Markov	0.811278
Markov	0
Markov	0
Markov	0.918296
Markov	0.811278
Markov	0.811278
Markov	0.811278
Markov	0
Markov	0
Markov	0.918296
Markov	0
Markov	0
Markov	0.811278
Markov	0.811278
Markov	0.918296
Markov	0.811278
Markov	0.811278
Markov	0.811278
Markov	0.811278
Markov	0
Markov	0
Markov	0
Markov	0
Markov	0.811278
Markov	0.918296
Markov	0.811278
Markov	0
Markov	0.811278
Markov	0
Markov	0
Markov	0
Markov	0
Markov	0
Markov	0.811278
Markov	0
Markov	0
Markov	0
Markov	0.918296
Markov	0.811278
Markov	0.918296
Markov	0
Markov	0
Markov	0.811278
Markov	0
Markov	0
Markov	0
Markov	0.918296
Markov	0.811278
Markov	0.811278
Markov	0
Markov	0
Markov	0
Markov	0
Markov	0.811278
Markov	0
Markov	0.918296
Markov	0.811278
Markov	0.918296
Markov	0.811278
Markov	0
Markov	0.811278
Markov	0
Markov	0
Markov	0.811278
Markov	0
Markov	0
Markov	0.918296
Markov	0
Chimp	0.918296
Chimp	0
Chimp	0.918296
Chimp	0.811278
Chimp	0
Chimp	0
Chimp	0
Chimp	0
Chimp	0
Chimp	0
Chimp	0.918296
Chimp	0
Chimp	0.918296
Chimp	0
Chimp	0
Chimp	0
Chimp	0.811278
Chimp	0.918296
Chimp	0
Chimp	0
Chimp	0.811278
Chimp	0
Chimp	0.918296
Chimp	0
Chimp	0.918296
Chimp	0
Chimp	0.811278
Chimp	0.918296
Chimp	0
Chimp	0
Chimp	0.918296
Chimp	0
Chimp	0
Chimp	0
Chimp	0
Chimp	0.811278
Chimp	0.811278
Chimp	0.918296
Chimp	0
Chimp	0.811278
Chimp	0.811278
Chimp	0
Chimp	0.811278
Chimp	0.918296
Chimp	0.811278
Chimp	0
Chimp	0
Chimp	0
Chimp	0
Chimp	0
Chimp	0
Chimp	0.918296
Chimp	0
Chimp	0.811278
Chimp	0.954434
Chimp	0.811278
Chimp	0.811278
Chimp	0
Chimp	0.954434
Chimp	0.918296
Chimp	0.811278
Chimp	0
Chimp	0
Chimp	0.918296
Chimp	0
Chimp	0
Chimp	0.918296
Chimp	0
Chimp	0
Chimp	0.811278
Chimp	0
Chimp	0.811278
Chimp	0
Chimp	0
Chimp	0.918296
Chimp	0.918296
Chimp	0.811278
Chimp	0
Chimp	0
Chimp	0.954434
Chimp	0.811278
Chimp	0
Chimp	0
Chimp	0
Chimp	0.811278
Chimp	0
Chimp	0
Chimp	0
Chimp	0
Chimp	0.918296
Chimp	0
Chimp	0
Chimp	0.811278
Chimp	0
Chimp	0.811278
Chimp	0
Chimp	0
Chimp	0.811278
Chimp	0
Chimp	0.918296
Chimp	0
Chimp	0
Chimp	0
Chimp	0.985228
Chimp	0.918296
Chimp	0.811278
Chimp	0.811278
Chimp	0
Chimp	0.811278
Chimp	0
Chimp	0
Chimp	0.954434
Chimp	0
Chimp	0.954434
Chimp	0
Chimp	0.811278
Chimp	0.918296
Chimp	0
Chimp	0.954434
Chimp	0.811278
Chimp	0.811278
Chimp	0
Chimp	0.811278
Chimp	0.918296
Chimp	0
Chimp	0.811278
Chimp	0
Chimp	0
Chimp	0.811278
Chimp	0.918296
Chimp	0
Chimp	0
Chimp	0.811278
Chimp	0.918296
Chimp	0
Chimp	0
Chimp	0
Chimp	0
Chimp	0
Chimp	0.811278
Chimp	0
Chimp	0
Chimp	0.811278
Chimp	0
Chimp	0
Chimp	0.954434
Chimp	0.811278
Chimp	0.811278
Chimp	0.954434
Chimp	0
Chimp	0.811278
Chimp	0.954434
Chimp	0
Chimp	0.918296
Chimp	0.811278
Chimp	0.811278
Chimp	0
Chimp	0
Chimp	0
Chimp	0
Chimp	0
Chimp	0
Chimp	0.811278
Chimp	0.811278
Chimp	0
Chimp	0
Chimp	0.811278
Chimp	0
Chimp	0.811278
Chimp	0
Chimp	0.918296
Chimp	0
Chimp	0.811278
Chimp	0
Chimp	0
Chimp	0.954434
Chimp	0.811278
Chimp	0
Chimp	0
Chimp	0
Chimp	0.985228
Chimp	0
Chimp	0
Chimp	0
Chimp	0
Chimp	0.918296
Chimp	0.811278
Chimp	0.918296
Chimp	0
Chimp	0.811278
Chimp	0
Chimp	0
Chimp	0
Chimp	0
Chimp	0
Chimp	0
Chimp	0.811278
Chimp	0
Chimp	0
Chimp	0
Chimp	0
Chimp	0.918296
Chimp	0
Chimp	0
Chimp	0.811278
Chimp	0.954434
Chimp	0
Chimp	0.970951
Chimp	0.918296
Chimp	0
Chimp	0.918296
Chimp	0
Chimp	0
Chimp	0.811278
Chimp	0.811278
Chimp	0.970951
Chimp	0.811278
Chimp	0
Chimp	0
Chimp	0.811278
Chimp	0
Chimp	0
Chimp	0
Chimp	0
Chimp	0
Chimp	0.918296
Chimp	0.954434
Chimp	0.811278
Chimp	0.811278
Chimp	0.970951
Chimp	0
Chimp	0.811278
Chimp	0.811278
Chimp	0.954434
Chimp	0.811278
Chimp	0.970951
Chimp	0.918296
Chimp	0.918296
Chimp	0.811278
Chimp	0.954434
Chimp	0.811278
Chimp	0.954434
Chimp	0.918296
Chimp	0.979869
Chimp	0.918296
Chimp	0
Chimp	0
Chimp	0
Chimp	0
Chimp	0.811278
Chimp	0.811278
Chimp	0.918296
Chimp	0.811278
Chimp	0.811278
Chimp	0
Chimp	0
Chimp	0.918296
Chimp	0.811278
Chimp	0.811278
Chimp	0.811278
Chimp	0.811278
Chimp	0
Chimp	0.970951
Chimp	0
Chimp	0
Chimp	0
Chimp	0
Chimp	0.811278
Chimp	0.811278
Chimp	0.811278
Chimp	0.918296
Chimp	0.811278
Chimp	0.918296
Chimp	0.918296
Chimp	0
Chimp	0.918296
Chimp	0
Chimp	0
Chimp	0.954434
Chimp	0.811278
Chimp	0.918296
Chimp	0
Chimp	0.918296
Chimp	0.811278
Chimp	0.918296
Chimp	0.811278
Chimp	0
Chimp	0
Chimp	0
Chimp	0.954434
Chimp	0
Chimp	0
Chimp	0.970951
Chimp	0.918296
Chimp	0.979869
Chimp	0.811278
Chimp	0.918296
Chimp	0.811278
Chimp	0.918296
Chimp	0.811278
Chimp	0
Chimp	0.970951
Chimp	0
Chimp	0.811278
Chimp	0.811278
Chimp	0
Chimp	0
Chimp	0
Chimp	0
Chimp	0
Chimp	0.811278
Chimp	0
Chimp	0.979869
Chimp	0
Chimp	0
Chimp	0
Chimp	0
Chimp	0.918296
Chimp	0.918296
Chimp	0.811278
Chimp	0
Chimp	0
Chimp	0
Chimp	0
Chimp	0
Chimp	0.811278
Chimp	0
Chimp	0
Chimp	0.811278
Chimp	0.811278
Chimp	0
Chimp	0
Chimp	0.811278
Chimp	0
Chimp	0.954434
Chimp	0.811278
Chimp	0
Chimp	0.811278
Chimp	0.811278
Chimp	0.918296
Chimp	0.811278
Chimp	0.918296
Chimp	0
Chimp	0.918296
Chimp	0
Chimp	0.954434
Chimp	0
Chimp	0
Chimp	0.811278
Chimp	0
Chimp	0.811278
Chimp	0
Chimp	0.970951
Chimp	0
Chimp	0.811278
Chimp	0.954434
Chimp	0
Chimp	0.811278
Chimp	0
Chimp	0.918296
Chimp	0.918296
Chimp	0
Chimp	0.811278
Chimp	0
Chimp	0.811278
Chimp	0.811278
Chimp	0.918296
Chimp	0.954434
Chimp	0.918296
Chimp	0
Chimp	0.918296
Chimp	0
Chimp	0.811278
Chimp	0
Chimp	0
Chimp	0
Chimp	0.811278
Chimp	0.918296
Chimp	0
Chimp	0.811278
Chimp	0.918296
Chimp	0.970951
Chimp	0
Chimp	0.811278
Chimp	0
Chimp	0
Chimp	0
Chimp	0.918296
Chimp	0
Chimp	0.918296
Chimp	0
Chimp	0
Chimp	0.811278
Chimp	0
Chimp	0
Chimp	0
Chimp	0.811278
Chimp	0
Chimp	0.811278
Chimp	0.811278
Chimp	0
Chimp	0.918296
Chimp	0
Chimp	0
Chimp	0
Chimp	0
Chimp	0
Chimp	0
Chimp	0.811278
Chimp	0.811278
Chimp	0.918296
Chimp	0.811278
Chimp	0
Chimp	0
Chimp	0
Chimp	0
Chimp	0.918296
Chimp	0
Chimp	0.954434
Chimp	0.811278
Chimp	0.811278
Chimp	0
Chimp	0
Chimp	0.811278
Chimp	0.811278
Chimp	0.811278
Chimp	0
Chimp	0
Chimp	0.918296
Chimp	0.811278
Chimp	0.811278
Chimp	0
Chimp	0
Chimp	0.811278
Chimp	0.811278
Chimp	0
Chimp	0.954434
Chimp	0.811278
Chimp	0.918296
Chimp	0.811278
Chimp	0
Chimp	0.918296
Chimp	0.811278
Chimp	0.918296
Chimp	0.954434
Chimp	0
Chimp	0.970951
Chimp	0
Chimp	0
Chimp	0
Chimp	0.918296
Chimp	0.954434
Chimp	0.918296
Chimp	0.918296
Chimp	0.811278
Chimp	0.918296
Chimp	0
Chimp	0.811278
Chimp	0.811278
Chimp	0
Chimp	0
Chimp	0.811278
Chimp	0.811278
Chimp	0
Chimp	0
Chimp	0.954434
Chimp	0.918296
Chimp	0.954434
Chimp	0
Chimp	0.811278
Chimp	0
Chimp	0
Chimp	0.811278
Chimp	0.918296
Chimp	0
Chimp	0
Chimp	0.811278
Chimp	0
Chimp	0.811278
Chimp	0
Chimp	0
Chimp	0.918296
Chimp	0.918296
Chimp	0
Chimp	0
Chimp	0
Chimp	0.811278
Chimp	0
Chimp	0
Chimp	0.918296
Chimp	0
Chimp	0.811278
Chimp	0
Chimp	0.811278
Chimp	0.811278
Chimp	0
Chimp	0.954434
Chimp	0
Chimp	0.811278
Chimp	0.811278
Chimp	0
Chimp	0.970951
Chimp	0
Chimp	0
Chimp	0
Chimp	0.811278
Chimp	0
Chimp	0.811278
Chimp	0
Chimp	0.811278
Chimp	0
Chimp	0.811278
Chimp	0.811278
Chimp	0.918296
Chimp	0
Chimp	0.918296
Chimp	0
Chimp	0
Chimp	0.918296
Chimp	0.811278
Chimp	0
Chimp	0
Chimp	0
Chimp	0
Chimp	0.811278
Chimp	0
Chimp	0
Chimp	0.811278
Chimp	0.918296
Chimp	0
Chimp	0.954434
Chimp	0
Chimp	0.918296
Chimp	0.918296
Chimp	0.811278
Chimp	0
Chimp	0
Chimp	0.811278
Chimp	0
Chimp	0
Chimp	0
Chimp	0.811278
Chimp	0
Chimp	0
Chimp	0
Chimp	0
Chimp	0
Chimp	0
Chimp	0
Chimp	0.918296
Chimp	0
Chimp	0
Chimp	0.811278
Chimp	0.811278
Chimp	0.918296
Chimp	0.811278
Chimp	0.811278
Chimp	0.811278
Chimp	0.811278
Chimp	0.811278
Chimp	0.954434
Chimp	0
Chimp	0
Chimp	0
Chimp	0
Chimp	0
Chimp	0.918296
Chimp	0
Chimp	0.918296
Chimp	0
Chimp	0.918296
Chimp	0
Chimp	0.811278
Chimp	0.970951
Chimp	0.811278
Chimp	0
Chimp	0
Chimp	0.918296
Chimp	0.918296
Chimp	0
Chimp	0
Chimp	0
Chimp	0
Chimp	0
Chimp	0.918296
Chimp	0
Chimp	0
Chimp	0.811278
Chimp	0
Chimp	0
Chimp	0.811278
Chimp	0.811278
Chimp	0
Chimp	0.811278
Chimp	0
Chimp	0
Chimp	0
Chimp	0
Chimp	0
Chimp	0.979869
Chimp	0.970951
Chimp	0.954434
Chimp	0.918296
Chimp	0
Chimp	0
Chimp	0.811278
Chimp	0.954434
Chimp	0.918296
Chimp	0.811278
Chimp	0.954434
Chimp	0.918296
Chimp	0.811278
Chimp	0
Chimp	0
Chimp	0
Chimp	0
Chimp	0.918296
Chimp	0.918296
Chimp	0
Chimp	0.811278
Chimp	0
Chimp	0.970951
Chimp	0.918296
Chimp	0
Chimp	0.918296
Chimp	0
Chimp	0
Chimp	0.970951
Chimp	0

## Sheet: ratio
group	ratio
Achu	0
Achu	0.5
Achu	0.6
Achu	0.333333
Achu	0
Achu	0.5
Achu	0.5
Achu	0.333333
Achu	0
Achu	0.5
Achu	0
Achu	0.5
Achu	0.333333
Achu	0.666667
Achu	0
Achu	0.333333
Achu	0.9375
Achu	0.5
Achu	0
Achu	0.875
Achu	0.75
Achu	0.75
Achu	0.5
Achu	0.333333
Achu	0.333333
Achu	0
Achu	0.333333
Achu	0
Achu	0
Achu	0.6
Achu	0
Achu	0.6
Achu	0
Achu	0.333333
Achu	0.5
Achu	0
Achu	0.714286
Achu	0.333333
Achu	0.6
Achu	0.5
Achu	0
Achu	0.333333
Achu	0
Achu	0
Achu	0.333333
Achu	0.5
Achu	0
Achu	0
Achu	0.333333
Achu	0.5
Achu	0
Achu	0
Achu	0
Achu	0.6
Achu	0.333333
Achu	0.333333
Achu	0.6
Achu	0
Achu	0.333333
Achu	0.6
Achu	0
Achu	0.5
Achu	0.333333
Achu	0
Achu	0.333333
Achu	0.6
Achu	0.333333
Achu	0.333333
Achu	0
Achu	0
Achu	0.333333
Achu	0
Achu	0
Achu	0
Achu	0.75
Achu	0.5
Achu	0.333333
Achu	0.333333
Achu	0.6
Achu	0
Achu	0
Achu	0
Achu	0.333333
Achu	0.6
Achu	0
Achu	0.5
Achu	0
Achu	0.5
Achu	0
Achu	0.6
Achu	0
Achu	0.333333
Achu	0.333333
Achu	0.666667
Achu	0.333333
Achu	0
Achu	0
Achu	0
Achu	0.333333
Achu	0.333333
Achu	0
Achu	0.333333
Achu	0.333333
Achu	0
Oldo	0.333333
Oldo	0
Oldo	0.5
Oldo	0
Oldo	0
Oldo	0.5
Oldo	0.5
Oldo	0.333333
Oldo	0
Oldo	0
Oldo	0.333333
Oldo	0.333333
Oldo	0
Oldo	0.5
Oldo	0.5
Oldo	0.6
Oldo	0.5
Oldo	0.5
Oldo	0.5
Oldo	0
Oldo	0.666667
Oldo	0.5
Oldo	0
Oldo	0.666667
Oldo	0.6
Oldo	0.333333
Oldo	0.333333
Oldo	0.5
Oldo	0.333333
Oldo	0.5
Oldo	0.5
Oldo	0
Oldo	0.5
Oldo	0
Oldo	0
Oldo	0.6
Oldo	0.333333
Oldo	0.5
Oldo	0
Oldo	0.5
Oldo	0.333333
Oldo	0.333333
Oldo	0
Oldo	0.6
Oldo	0
Oldo	0
Oldo	0.666667
Oldo	0.5
Oldo	0.714286
Oldo	0.333333
Oldo	0.5
Oldo	0.333333
Oldo	0.5
Oldo	0.333333
Oldo	0
Oldo	0.666667
Oldo	0
Oldo	0.333333
Oldo	0.333333
Oldo	0
Oldo	0
Oldo	0.333333
Oldo	0
Oldo	0.5
Oldo	0
Oldo	0.333333
Oldo	0
Oldo	0.333333
Oldo	0.5
Oldo	0.5
Oldo	0.5
Oldo	0.333333
Oldo	0
Oldo	0.6
Oldo	0.333333
Oldo	0.5
Oldo	0.6
Oldo	0.5
Oldo	0
Oldo	0.5
Oldo	0
Oldo	0.333333
Oldo	0
Oldo	0
Oldo	0
Oldo	0.333333
Oldo	0.5
Oldo	0
Oldo	0.333333
Oldo	0.5
Oldo	0.714286
Oldo	0.5
Oldo	0.333333
Oldo	0.333333
Oldo	0
Oldo	0
Oldo	0.333333
Oldo	0.333333
Oldo	0
Oldo	0.6
Oldo	0.333333
Oldo	0.5
Oldo	0.333333
Oldo	0
Oldo	0.5
Oldo	0.333333
Oldo	0.5
Oldo	0.6
Oldo	0
Oldo	0.5
Oldo	0
Oldo	0
Oldo	0
Oldo	0.5
Oldo	0.6
Oldo	0.5
Oldo	0.5
Oldo	0
Oldo	0.333333
Oldo	0.333333
Oldo	0.5
Oldo	0
Oldo	0.333333
Oldo	0
Oldo	0.5
Oldo	0
Oldo	0
Oldo	0.333333
Oldo	0.333333
Oldo	0.5
Oldo	0.333333
Oldo	0.333333
Oldo	0.333333
Oldo	0.333333
Oldo	0.333333
Oldo	0.6
Oldo	0
Oldo	0
Oldo	0
Oldo	0.714286
Oldo	0.666667
Oldo	0.6
Oldo	0.5
Oldo	0
Oldo	0
Oldo	0.333333
Oldo	0.6
Oldo	0.5
Oldo	0.333333
Oldo	0.6
Oldo	0.5
Oldo	0.333333
Oldo	0.5
Oldo	0.333333
Oldo	0
Oldo	0
Oldo	0
Oldo	0.333333
Oldo	0
Oldo	0.333333
Oldo	0
Oldo	0.6
Oldo	0.5
Oldo	0
Oldo	0.5
Oldo	0
Chimp	0.5
Chimp	0
Chimp	0.5
Chimp	0.333333
Chimp	0
Chimp	0
Chimp	0
Chimp	0
Chimp	0
Chimp	0
Chimp	0.5
Chimp	0
Chimp	0.5
Chimp	0
Chimp	0
Chimp	0
Chimp	0.333333
Chimp	0.5
Chimp	0
Chimp	0
Chimp	0.333333
Chimp	0
Chimp	0.5
Chimp	0
Chimp	0.5
Chimp	0
Chimp	0.333333
Chimp	0.5
Chimp	0
Chimp	0
Chimp	0.5
Chimp	0
Chimp	0
Chimp	0
Chimp	0
Chimp	0.333333
Chimp	0.333333
Chimp	0.5
Chimp	0
Chimp	0.333333
Chimp	0.333333
Chimp	0
Chimp	0.333333
Chimp	0.5
Chimp	0.333333
Chimp	0
Chimp	0
Chimp	0
Chimp	0
Chimp	0
Chimp	0
Chimp	0.5
Chimp	0
Chimp	0.333333
Chimp	0.6
Chimp	0.333333
Chimp	0.333333
Chimp	0
Chimp	0.6
Chimp	0.5
Chimp	0.333333
Chimp	0
Chimp	0
Chimp	0.5
Chimp	0
Chimp	0
Chimp	0.5
Chimp	0
Chimp	0
Chimp	0.333333
Chimp	0
Chimp	0.333333
Chimp	0
Chimp	0
Chimp	0.5
Chimp	0.5
Chimp	0.333333
Chimp	0
Chimp	0
Chimp	0.6
Chimp	0.333333
Chimp	0
Chimp	0
Chimp	0
Chimp	0.333333
Chimp	0
Chimp	0
Chimp	0
Chimp	0
Chimp	0.5
Chimp	0
Chimp	0
Chimp	0.333333
Chimp	0
Chimp	0.333333
Chimp	0
Chimp	0
Chimp	0.333333
Chimp	0
Chimp	0.5
Chimp	0
Chimp	0
Chimp	0
Chimp	0.75
Chimp	0.5
Chimp	0.333333
Chimp	0.333333
Chimp	0
Chimp	0.333333
Chimp	0
Chimp	0
Chimp	0.6
Chimp	0
Chimp	0.6
Chimp	0
Chimp	0.333333
Chimp	0.5
Chimp	0
Chimp	0.6
Chimp	0.333333
Chimp	0.333333
Chimp	0
Chimp	0.333333
Chimp	0.5
Chimp	0
Chimp	0.333333
Chimp	0
Chimp	0
Chimp	0.333333
Chimp	0.5
Chimp	0
Chimp	0
Chimp	0.333333
Chimp	0.5
Chimp	0
Chimp	0
Chimp	0
Chimp	0
Chimp	0
Chimp	0.333333
Chimp	0
Chimp	0
Chimp	0.333333
Chimp	0
Chimp	0
Chimp	0.6
Chimp	0.333333
Chimp	0.333333
Chimp	0.6
Chimp	0
Chimp	0.333333
Chimp	0.6
Chimp	0
Chimp	0.5
Chimp	0.333333
Chimp	0.333333
Chimp	0
Chimp	0
Chimp	0
Chimp	0
Chimp	0
Chimp	0
Chimp	0.333333
Chimp	0.333333
Chimp	0
Chimp	0
Chimp	0.333333
Chimp	0
Chimp	0.333333
Chimp	0
Chimp	0.5
Chimp	0
Chimp	0.333333
Chimp	0
Chimp	0
Chimp	0.6
Chimp	0.333333
Chimp	0
Chimp	0
Chimp	0
Chimp	0.75
Chimp	0
Chimp	0
Chimp	0
Chimp	0
Chimp	0.5
Chimp	0.333333
Chimp	0.5
Chimp	0
Chimp	0.333333
Chimp	0
Chimp	0
Chimp	0
Chimp	0
Chimp	0
Chimp	0
Chimp	0.333333
Chimp	0
Chimp	0
Chimp	0
Chimp	0
Chimp	0.5
Chimp	0
Chimp	0
Chimp	0.333333
Chimp	0.6
Chimp	0
Chimp	0.666667
Chimp	0.5
Chimp	0
Chimp	0.5
Chimp	0
Chimp	0
Chimp	0.333333
Chimp	0.333333
Chimp	0.666667
Chimp	0.333333
Chimp	0
Chimp	0
Chimp	0.333333
Chimp	0
Chimp	0
Chimp	0
Chimp	0
Chimp	0
Chimp	0.5
Chimp	0.6
Chimp	0.333333
Chimp	0.333333
Chimp	0.666667
Chimp	0
Chimp	0.333333
Chimp	0.333333
Chimp	0.6
Chimp	0.333333
Chimp	0.666667
Chimp	0.5
Chimp	0.5
Chimp	0.333333
Chimp	0.6
Chimp	0.333333
Chimp	0.6
Chimp	0.5
Chimp	0.714286
Chimp	0.5
Chimp	0
Chimp	0
Chimp	0
Chimp	0
Chimp	0.333333
Chimp	0.333333
Chimp	0.5
Chimp	0.333333
Chimp	0.333333
Chimp	0
Chimp	0
Chimp	0.5
Chimp	0.333333
Chimp	0.333333
Chimp	0.333333
Chimp	0.333333
Chimp	0
Chimp	0.666667
Chimp	0
Chimp	0
Chimp	0
Chimp	0
Chimp	0.333333
Chimp	0.333333
Chimp	0.333333
Chimp	0.5
Chimp	0.333333
Chimp	0.5
Chimp	0.5
Chimp	0
Chimp	0.5
Chimp	0
Chimp	0
Chimp	0.6
Chimp	0.333333
Chimp	0.5
Chimp	0
Chimp	0.5
Chimp	0.333333
Chimp	0.5
Chimp	0.333333
Chimp	0
Chimp	0
Chimp	0
Chimp	0.6
Chimp	0
Chimp	0
Chimp	0.666667
Chimp	0.5
Chimp	0.714286
Chimp	0.333333
Chimp	0.5
Chimp	0.333333
Chimp	0.5
Chimp	0.333333
Chimp	0
Chimp	0.666667
Chimp	0
Chimp	0.333333
Chimp	0.333333
Chimp	0
Chimp	0
Chimp	0
Chimp	0
Chimp	0
Chimp	0.333333
Chimp	0
Chimp	0.714286
Chimp	0
Chimp	0
Chimp	0
Chimp	0
Chimp	0.5
Chimp	0.5
Chimp	0.333333
Chimp	0
Chimp	0
Chimp	0
Chimp	0
Chimp	0
Chimp	0.333333
Chimp	0
Chimp	0
Chimp	0.333333
Chimp	0.333333
Chimp	0
Chimp	0
Chimp	0.333333
Chimp	0
Chimp	0.6
Chimp	0.333333
Chimp	0
Chimp	0.333333
Chimp	0.333333
Chimp	0.5
Chimp	0.333333
Chimp	0.5
Chimp	0
Chimp	0.5
Chimp	0
Chimp	0.6
Chimp	0
Chimp	0
Chimp	0.333333
Chimp	0
Chimp	0.333333
Chimp	0
Chimp	0.666667
Chimp	0
Chimp	0.333333
Chimp	0.6
Chimp	0
Chimp	0.333333
Chimp	0
Chimp	0.5
Chimp	0.5
Chimp	0
Chimp	0.333333
Chimp	0
Chimp	0.333333
Chimp	0.333333
Chimp	0.5
Chimp	0.6
Chimp	0.5
Chimp	0
Chimp	0.5
Chimp	0
Chimp	0.333333
Chimp	0
Chimp	0
Chimp	0
Chimp	0.333333
Chimp	0.5
Chimp	0
Chimp	0.333333
Chimp	0.5
Chimp	0.666667
Chimp	0
Chimp	0.333333
Chimp	0
Chimp	0
Chimp	0
Chimp	0.5
Chimp	0
Chimp	0.5
Chimp	0
Chimp	0
Chimp	0.333333
Chimp	0
Chimp	0
Chimp	0
Chimp	0.333333
Chimp	0
Chimp	0.333333
Chimp	0.333333
Chimp	0
Chimp	0.5
Chimp	0
Chimp	0
Chimp	0
Chimp	0
Chimp	0
Chimp	0
Chimp	0.333333
Chimp	0.333333
Chimp	0.5
Chimp	0.333333
Chimp	0
Chimp	0
Chimp	0
Chimp	0
Chimp	0.5
Chimp	0
Chimp	0.6
Chimp	0.333333
Chimp	0.333333
Chimp	0
Chimp	0
Chimp	0.333333
Chimp	0.333333
Chimp	0.333333
Chimp	0
Chimp	0
Chimp	0.5
Chimp	0.333333
Chimp	0.333333
Chimp	0
Chimp	0
Chimp	0.333333
Chimp	0.333333
Chimp	0
Chimp	0.6
Chimp	0.333333
Chimp	0.5
Chimp	0.333333
Chimp	0
Chimp	0.5
Chimp	0.333333
Chimp	0.5
Chimp	0.6
Chimp	0
Chimp	0.666667
Chimp	0
Chimp	0
Chimp	0
Chimp	0.5
Chimp	0.6
Chimp	0.5
Chimp	0.5
Chimp	0.333333
Chimp	0.5
Chimp	0
Chimp	0.333333
Chimp	0.333333
Chimp	0
Chimp	0
Chimp	0.333333
Chimp	0.333333
Chimp	0
Chimp	0
Chimp	0.6
Chimp	0.5
Chimp	0.6
Chimp	0
Chimp	0.333333
Chimp	0
Chimp	0
Chimp	0.333333
Chimp	0.5
Chimp	0
Chimp	0
Chimp	0.333333
Chimp	0
Chimp	0.333333
Chimp	0
Chimp	0
Chimp	0.5
Chimp	0.5
Chimp	0
Chimp	0
Chimp	0
Chimp	0.333333
Chimp	0
Chimp	0
Chimp	0.5
Chimp	0
Chimp	0.333333
Chimp	0
Chimp	0.333333
Chimp	0.333333
Chimp	0
Chimp	0.6
Chimp	0
Chimp	0.333333
Chimp	0.333333
Chimp	0
Chimp	0.666667
Chimp	0
Chimp	0
Chimp	0
Chimp	0.333333
Chimp	0
Chimp	0.333333
Chimp	0
Chimp	0.333333
Chimp	0
Chimp	0.333333
Chimp	0.333333
Chimp	0.5
Chimp	0
Chimp	0.5
Chimp	0
Chimp	0
Chimp	0.5
Chimp	0.333333
Chimp	0
Chimp	0
Chimp	0
Chimp	0
Chimp	0.333333
Chimp	0
Chimp	0
Chimp	0.333333
Chimp	0.5
Chimp	0
Chimp	0.6
Chimp	0
Chimp	0.5
Chimp	0.5
Chimp	0.333333
Chimp	0
Chimp	0
Chimp	0.333333
Chimp	0
Chimp	0
Chimp	0
Chimp	0.333333
Chimp	0
Chimp	0
Chimp	0
Chimp	0
Chimp	0
Chimp	0
Chimp	0
Chimp	0.5
Chimp	0
Chimp	0
Chimp	0.333333
Chimp	0.333333
Chimp	0.5
Chimp	0.333333
Chimp	0.333333
Chimp	0.333333
Chimp	0.333333
Chimp	0.333333
Chimp	0.6
Chimp	0
Chimp	0
Chimp	0
Chimp	0
Chimp	0
Chimp	0.5
Chimp	0
Chimp	0.5
Chimp	0
Chimp	0.5
Chimp	0
Chimp	0.333333
Chimp	0.666667
Chimp	0.333333
Chimp	0
Chimp	0
Chimp	0.5
Chimp	0.5
Chimp	0
Chimp	0
Chimp	0
Chimp	0
Chimp	0
Chimp	0.5
Chimp	0
Chimp	0
Chimp	0.333333
Chimp	0
Chimp	0
Chimp	0.333333
Chimp	0.333333
Chimp	0
Chimp	0.333333
Chimp	0
Chimp	0
Chimp	0
Chimp	0
Chimp	0
Chimp	0.714286
Chimp	0.666667
Chimp	0.6
Chimp	0.5
Chimp	0
Chimp	0
Chimp	0.333333
Chimp	0.6
Chimp	0.5
Chimp	0.333333
Chimp	0.6
Chimp	0.5
Chimp	0.333333
Chimp	0
Chimp	0
Chimp	0
Chimp	0
Chimp	0.5
Chimp	0.5
Chimp	0
Chimp	0.333333
Chimp	0
Chimp	0.666667
Chimp	0.5
Chimp	0
Chimp	0.5
Chimp	0
Chimp	0
Chimp	0.666667
Chimp	0

## Sheet: random_ratio
group	ratio
Chimp	0.5
Chimp	0
Chimp	0.5
Chimp	0.333333
Chimp	0
Chimp	0
Chimp	0
Chimp	0
Chimp	0
Chimp	0
Chimp	0.5
Chimp	0
Chimp	0.5
Chimp	0
Chimp	0
Chimp	0
Chimp	0.333333
Chimp	0.5
Chimp	0
Chimp	0
Chimp	0.333333
Chimp	0
Chimp	0.5
Chimp	0
Chimp	0.5
Chimp	0
Chimp	0.333333
Chimp	0.5
Chimp	0
Chimp	0
Chimp	0.5
Chimp	0
Chimp	0
Chimp	0
Chimp	0
Chimp	0.333333
Chimp	0.333333
Chimp	0.5
Chimp	0
Chimp	0.333333
Chimp	0.333333
Chimp	0
Chimp	0.333333
Chimp	0.5
Chimp	0.333333
Chimp	0
Chimp	0
Chimp	0
Chimp	0
Chimp	0
Chimp	0
Chimp	0.5
Chimp	0
Chimp	0.333333
Chimp	0.6
Chimp	0.333333
Chimp	0.333333
Chimp	0
Chimp	0.6
Chimp	0.5
Chimp	0.333333
Chimp	0
Chimp	0
Chimp	0.5
Chimp	0
Chimp	0
Chimp	0.5
Chimp	0
Chimp	0
Chimp	0.333333
Chimp	0
Chimp	0.333333
Chimp	0
Chimp	0
Chimp	0.5
Chimp	0.5
Chimp	0.333333
Chimp	0
Chimp	0
Chimp	0.6
Chimp	0.333333
Chimp	0
Chimp	0
Chimp	0
Chimp	0.333333
Chimp	0
Chimp	0
Chimp	0
Chimp	0
Chimp	0.5
Chimp	0
Chimp	0
Chimp	0.333333
Chimp	0
Chimp	0.333333
Chimp	0
Chimp	0
Chimp	0.333333
Chimp	0
Chimp	0.5
Chimp	0
Chimp	0
Chimp	0
Chimp	0.75
Chimp	0.5
Chimp	0.333333
Chimp	0.333333
Chimp	0
Chimp	0.333333
Chimp	0
Chimp	0
Chimp	0.6
Chimp	0
Chimp	0.6
Chimp	0
Chimp	0.333333
Chimp	0.5
Chimp	0
Chimp	0.6
Chimp	0.333333
Chimp	0.333333
Chimp	0
Chimp	0.333333
Chimp	0.5
Chimp	0
Chimp	0.333333
Chimp	0
Chimp	0
Chimp	0.333333
Chimp	0.5
Chimp	0
Chimp	0
Chimp	0.333333
Chimp	0.5
Chimp	0
Chimp	0
Chimp	0
Chimp	0
Chimp	0
Chimp	0.333333
Chimp	0
Chimp	0
Chimp	0.333333
Chimp	0
Chimp	0
Chimp	0.6
Chimp	0.333333
Chimp	0.333333
Chimp	0.6
Chimp	0
Chimp	0.333333
Chimp	0.6
Chimp	0
Chimp	0.5
Chimp	0.333333
Chimp	0.333333
Chimp	0
Chimp	0
Chimp	0
Chimp	0
Chimp	0
Chimp	0
Chimp	0.333333
Chimp	0.333333
Chimp	0
Chimp	0
Chimp	0.333333
Chimp	0
Chimp	0.333333
Chimp	0
Chimp	0.5
Chimp	0
Chimp	0.333333
Chimp	0
Chimp	0
Chimp	0.6
Chimp	0.333333
Chimp	0
Chimp	0
Chimp	0
Chimp	0.75
Chimp	0
Chimp	0
Chimp	0
Chimp	0
Chimp	0.5
Chimp	0.333333
Chimp	0.5
Chimp	0
Chimp	0.333333
Chimp	0
Chimp	0
Chimp	0
Chimp	0
Chimp	0
Chimp	0
Chimp	0.333333
Chimp	0
Chimp	0
Chimp	0
Chimp	0
Chimp	0.5
Chimp	0
Chimp	0
Chimp	0.333333
Chimp	0.6
Chimp	0
Chimp	0.666667
Chimp	0.5
Chimp	0
Chimp	0.5
Chimp	0
Chimp	0
Chimp	0.333333
Chimp	0.333333
Chimp	0.666667
Chimp	0.333333
Chimp	0
Chimp	0
Chimp	0.333333
Chimp	0
Chimp	0
Chimp	0
Chimp	0
Chimp	0
Chimp	0.5
Chimp	0.6
Chimp	0.333333
Chimp	0.333333
Chimp	0.666667
Chimp	0
Chimp	0.333333
Chimp	0.333333
Chimp	0.6
Chimp	0.333333
Chimp	0.666667
Chimp	0.5
Chimp	0.5
Chimp	0.333333
Chimp	0.6
Chimp	0.333333
Chimp	0.6
Chimp	0.5
Chimp	0.714286
Chimp	0.5
Chimp	0
Chimp	0
Chimp	0
Chimp	0
Chimp	0.333333
Chimp	0.333333
Chimp	0.5
Chimp	0.333333
Chimp	0.333333
Chimp	0
Chimp	0
Chimp	0.5
Chimp	0.333333
Chimp	0.333333
Chimp	0.333333
Chimp	0.333333
Chimp	0
Chimp	0.666667
Chimp	0
Chimp	0
Chimp	0
Chimp	0
Chimp	0.333333
Chimp	0.333333
Chimp	0.333333
Chimp	0.5
Chimp	0.333333
Chimp	0.5
Chimp	0.5
Chimp	0
Chimp	0.5
Chimp	0
Chimp	0
Chimp	0.6
Chimp	0.333333
Chimp	0.5
Chimp	0
Chimp	0.5
Chimp	0.333333
Chimp	0.5
Chimp	0.333333
Chimp	0
Chimp	0
Chimp	0
Chimp	0.6
Chimp	0
Chimp	0
Chimp	0.666667
Chimp	0.5
Chimp	0.714286
Chimp	0.333333
Chimp	0.5
Chimp	0.333333
Chimp	0.5
Chimp	0.333333
Chimp	0
Chimp	0.666667
Chimp	0
Chimp	0.333333
Chimp	0.333333
Chimp	0
Chimp	0
Chimp	0
Chimp	0
Chimp	0
Chimp	0.333333
Chimp	0
Chimp	0.714286
Chimp	0
Chimp	0
Chimp	0
Chimp	0
Chimp	0.5
Chimp	0.5
Chimp	0.333333
Chimp	0
Chimp	0
Chimp	0
Chimp	0
Chimp	0
Chimp	0.333333
Chimp	0
Chimp	0
Chimp	0.333333
Chimp	0.333333
Chimp	0
Chimp	0
Chimp	0.333333
Chimp	0
Chimp	0.6
Chimp	0.333333
Chimp	0
Chimp	0.333333
Chimp	0.333333
Chimp	0.5
Chimp	0.333333
Chimp	0.5
Chimp	0
Chimp	0.5
Chimp	0
Chimp	0.6
Chimp	0
Chimp	0
Chimp	0.333333
Chimp	0
Chimp	0.333333
Chimp	0
Chimp	0.666667
Chimp	0
Chimp	0.333333
Chimp	0.6
Chimp	0
Chimp	0.333333
Chimp	0
Chimp	0.5
Chimp	0.5
Chimp	0
Chimp	0.333333
Chimp	0
Chimp	0.333333
Chimp	0.333333
Chimp	0.5
Chimp	0.6
Chimp	0.5
Chimp	0
Chimp	0.5
Chimp	0
Chimp	0.333333
Chimp	0
Chimp	0
Chimp	0
Chimp	0.333333
Chimp	0.5
Chimp	0
Chimp	0.333333
Chimp	0.5
Chimp	0.666667
Chimp	0
Chimp	0.333333
Chimp	0
Chimp	0
Chimp	0
Chimp	0.5
Chimp	0
Chimp	0.5
Chimp	0
Chimp	0
Chimp	0.333333
Chimp	0
Chimp	0
Chimp	0
Chimp	0.333333
Chimp	0
Chimp	0.333333
Chimp	0.333333
Chimp	0
Chimp	0.5
Chimp	0
Chimp	0
Chimp	0
Chimp	0
Chimp	0
Chimp	0
Chimp	0.333333
Chimp	0.333333
Chimp	0.5
Chimp	0.333333
Chimp	0
Chimp	0
Chimp	0
Chimp	0
Chimp	0.5
Chimp	0
Chimp	0.6
Chimp	0.333333
Chimp	0.333333
Chimp	0
Chimp	0
Chimp	0.333333
Chimp	0.333333
Chimp	0.333333
Chimp	0
Chimp	0
Chimp	0.5
Chimp	0.333333
Chimp	0.333333
Chimp	0
Chimp	0
Chimp	0.333333
Chimp	0.333333
Chimp	0
Chimp	0.6
Chimp	0.333333
Chimp	0.5
Chimp	0.333333
Chimp	0
Chimp	0.5
Chimp	0.333333
Chimp	0.5
Chimp	0.6
Chimp	0
Chimp	0.666667
Chimp	0
Chimp	0
Chimp	0
Chimp	0.5
Chimp	0.6
Chimp	0.5
Chimp	0.5
Chimp	0.333333
Chimp	0.5
Chimp	0
Chimp	0.333333
Chimp	0.333333
Chimp	0
Chimp	0
Chimp	0.333333
Chimp	0.333333
Chimp	0
Chimp	0
Chimp	0.6
Chimp	0.5
Chimp	0.6
Chimp	0
Chimp	0.333333
Chimp	0
Chimp	0
Chimp	0.333333
Chimp	0.5
Chimp	0
Chimp	0
Chimp	0.333333
Chimp	0
Chimp	0.333333
Chimp	0
Chimp	0
Chimp	0.5
Chimp	0.5
Chimp	0
Chimp	0
Chimp	0
Chimp	0.333333
Chimp	0
Chimp	0
Chimp	0.5
Chimp	0
Chimp	0.333333
Chimp	0
Chimp	0.333333
Chimp	0.333333
Chimp	0
Chimp	0.6
Chimp	0
Chimp	0.333333
Chimp	0.333333
Chimp	0
Chimp	0.666667
Chimp	0
Chimp	0
Chimp	0
Chimp	0.333333
Chimp	0
Chimp	0.333333
Chimp	0
Chimp	0.333333
Chimp	0
Chimp	0.333333
Chimp	0.333333
Chimp	0.5
Chimp	0
Chimp	0.5
Chimp	0
Chimp	0
Chimp	0.5
Chimp	0.333333
Chimp	0
Chimp	0
Chimp	0
Chimp	0
Chimp	0.333333
Chimp	0
Chimp	0
Chimp	0.333333
Chimp	0.5
Chimp	0
Chimp	0.6
Chimp	0
Chimp	0.5
Chimp	0.5
Chimp	0.333333
Chimp	0
Chimp	0
Chimp	0.333333
Chimp	0
Chimp	0
Chimp	0
Chimp	0.333333
Chimp	0
Chimp	0
Chimp	0
Chimp	0
Chimp	0
Chimp	0
Chimp	0
Chimp	0.5
Chimp	0
Chimp	0
Chimp	0.333333
Chimp	0.333333
Chimp	0.5
Chimp	0.333333
Chimp	0.333333
Chimp	0.333333
Chimp	0.333333
Chimp	0.333333
Chimp	0.6
Chimp	0
Chimp	0
Chimp	0
Chimp	0
Chimp	0
Chimp	0.5
Chimp	0
Chimp	0.5
Chimp	0
Chimp	0.5
Chimp	0
Chimp	0.333333
Chimp	0.666667
Chimp	0.333333
Chimp	0
Chimp	0
Chimp	0.5
Chimp	0.5
Chimp	0
Chimp	0
Chimp	0
Chimp	0
Chimp	0
Chimp	0.5
Chimp	0
Chimp	0
Chimp	0.333333
Chimp	0
Chimp	0
Chimp	0.333333
Chimp	0.333333
Chimp	0
Chimp	0.333333
Chimp	0
Chimp	0
Chimp	0
Chimp	0
Chimp	0
Chimp	0.714286
Chimp	0.666667
Chimp	0.6
Chimp	0.5
Chimp	0
Chimp	0
Chimp	0.333333
Chimp	0.6
Chimp	0.5
Chimp	0.333333
Chimp	0.6
Chimp	0.5
Chimp	0.333333
Chimp	0
Chimp	0
Chimp	0
Chimp	0
Chimp	0.5
Chimp	0.5
Chimp	0
Chimp	0.333333
Chimp	0
Chimp	0.666667
Chimp	0.5
Chimp	0
Chimp	0.5
Chimp	0
Chimp	0
Chimp	0.666667
Chimp	0
Random	0
Random	0
Random	0
Random	0
Random	0
Random	0.333333
Random	0
Random	0
Random	0
Random	0
Random	0
Random	0
Random	0.5
Random	0
Random	0
Random	0
Random	0
Random	0
Random	0.333333
Random	0
Random	0
Random	0
Random	0.333333
Random	0.333333
Random	0
Random	0
Random	0.333333
Random	0.333333
Random	0.333333
Random	0
Random	0
Random	0
Random	0
Random	0
Random	0
Random	0.333333
Random	0
Random	0
Random	0
Random	0.5
Random	0
Random	0
Random	0
Random	0.333333
Random	0
Random	0
Random	0
Random	0
Random	0
Random	0
Random	0
Random	0.333333
Random	0
Random	0
Random	0
Random	0
Random	0
Random	0.333333
Random	0
Random	0.333333
Random	0.333333
Random	0.333333
Random	0
Random	0
Random	0
Random	0
Random	0
Random	0.333333
Random	0
Random	0
Random	0.333333
Random	0.5
Random	0
Random	0
Random	0
Random	0.5
Random	0
Random	0
Random	0.333333
Random	0
Random	0.333333
Random	0
Random	0
Random	0
Random	0.333333
Random	0
Random	0
Random	0
Random	0
Random	0
Random	0.333333
Random	0.5
Random	0.5
Random	0
Random	0
Random	0
Random	0
Random	0
Random	0
Random	0
Random	0
Random	0
Random	0
Random	0.5
Random	0
Random	0.333333
Random	0.5
Random	0
Random	0
Random	0
Random	0
Random	0
Random	0.333333
Random	0
Random	0.333333
Random	0
Random	0
Random	0.333333
Random	0
Random	0
Random	0.333333
Random	0
Random	0
Random	0.333333
Random	0
Random	0.5
Random	0
Random	0
Random	0.5
Random	0.333333
Random	0
Random	0.333333
Random	0
Random	0.5
Random	0.333333
Random	0.5
Random	0
Random	0
Random	0
Random	0
Random	0
Random	0
Random	0
Random	0
Random	0
Random	0.333333
Random	0
Random	0
Random	0
Random	0.333333
Random	0
Random	0
Random	0.333333
Random	0
Random	0
Random	0
Random	0.333333
Random	0.333333
Random	0
Random	0
Random	0.6
Random	0
Random	0
Random	0.333333
Random	0
Random	0
Random	0
Random	0
Random	0
Random	0
Random	0
Random	0
Random	0
Random	0
Random	0.333333
Random	0
Random	0
Random	0.333333
Random	0
Random	0
Random	0
Random	0
Random	0.333333
Random	0
Random	0.333333
Random	0
Random	0
Random	0
Random	0
Random	0
Random	0
Random	0
Random	0
Random	0
Random	0
Random	0
Random	0.333333
Random	0
Random	0
Random	0
Random	0
Random	0
Random	0
Random	0
Random	0
Random	0
Random	0
Random	0.333333
Random	0.333333
Random	0
Random	0
Random	0.333333
Random	0
Random	0
Random	0
Random	0
Random	0.333333
Random	0
Random	0.333333
Random	0
Random	0
Random	0.333333
Random	0
Random	0.5
Random	0.5
Random	0
Random	0
Random	0
Random	0
Random	0.333333
Random	0
Random	0.5
Random	0
Random	0
Random	0.5
Random	0
Random	0.333333
Random	0
Random	0.333333
Random	0
Random	0
Random	0
Random	0.333333
Random	0.333333
Random	0.333333
Random	0
Random	0
Random	0
Random	0
Random	0
Random	0
Random	0
Random	0
Random	0
Random	0
Random	0
Random	0
Random	0
Random	0
Random	0
Random	0
Random	0
Random	0.5
Random	0.333333
Random	0
Random	0
Random	0.333333
Random	0.5
Random	0.333333
Random	0
Random	0
Random	0
Random	0
Random	0.5
Random	0
Random	0.333333
Random	0
Random	0.5
Random	0.333333
Random	0
Random	0.5
Random	0
Random	0
Random	0.333333
Random	0.333333
Random	0
Random	0.333333
Random	0
Random	0
Random	0
Random	0.333333
Random	0
Random	0
Random	0.333333
Random	0
Random	0
Random	0.333333
Random	0.5
Random	0
Random	0.333333
Random	0
Random	0.333333
Random	0
Random	0
Random	0.333333
Random	0
Random	0
Random	0
Random	0
Random	0
Random	0
Random	0.333333
Random	0
Random	0.333333
Random	0
Random	0
Random	0.333333
Random	0
Random	0.333333
Random	0
Random	0.333333
Random	0
Random	0.333333
Random	0.333333
Random	0
Random	0.333333
Random	0
Random	0
Random	0
Random	0
Random	0.333333
Random	0
Random	0
Random	0.5
Random	0.333333
Random	0
Random	0
Random	0
Random	0.333333
Random	0
Random	0.333333
Random	0
Random	0
Random	0.333333
Random	0
Random	0.5
Random	0
Random	0
Random	0.333333
Random	0
Random	0
Random	0
Random	0
Random	0
Random	0.333333
Random	0
Random	0
Random	0
Random	0
Random	0.333333
Random	0.333333
Random	0
Random	0
Random	0.333333
Random	0
Random	0.333333
Random	0.333333
Random	0
Random	0
Random	0
Random	0.333333
Random	0.333333
Random	0
Random	0
Random	0
Random	0
Random	0
Random	0
Random	0.333333
Random	0
Random	0.333333
Random	0
Random	0
Random	0
Random	0
Random	0
Random	0
Random	0
Random	0.5
Random	0
Random	0
Random	0
Random	0.666667
Random	0
Random	0
Random	0
Random	0
Random	0.333333
Random	0.333333
Random	0
Random	0.333333
Random	0.333333
Random	0.333333
Random	0.5
Random	0
Random	0
Random	0
Random	0
Random	0
Random	0
Random	0.333333
Random	0
Random	0
Random	0.333333
Random	0
Random	0
Random	0
Random	0
Random	0
Random	0
Random	0
Random	0
Random	0
Random	0.333333
Random	0
Random	0.333333
Random	0
Random	0.333333
Random	0.333333
Random	0.333333
Random	0
Random	0
Random	0.333333
Random	0.333333
Random	0.6
Random	0
Random	0
Random	0.5
Random	0
Random	0
Random	0
Random	0.333333
Random	0.333333
Random	0
Random	0
Random	0.333333
Random	0
Random	0
Random	0
Random	0
Random	0
Random	0
Random	0
Random	0.5
Random	0
Random	0.5
Random	0.333333
Random	0
Random	0.333333
Random	0.6
Random	0
Random	0
Random	0
Random	0
Random	0.333333
Random	0.6
Random	0.333333
Random	0
Random	0.6
Random	0.5
Random	0
Random	0
Random	0.333333
Random	0.333333
Random	0.333333
Random	0
Random	0
Random	0.333333
Random	0
Random	0
Random	0
Random	0
Random	0
Random	0.333333
Random	0.333333
Random	0.333333
Random	0
Random	0.333333
Random	0
Random	0
Random	0
Random	0
Random	0
Random	0.5
Random	0
Random	0
Random	0
Random	0.333333
Random	0.333333
Random	0.5
Random	0.6
Random	0
Random	0.5
Random	0
Random	0
Random	0
Random	0.6
Random	0
Random	0.333333
Random	0.333333
Random	0
Random	0.333333
Random	0.333333
Random	0
Random	0.333333
Random	0.333333
Random	0.333333
Random	0
Random	0.333333
Random	0
Random	0.5
Random	0.666667
Random	0.5
Random	0
Random	0
Random	0
Random	0.5
Random	0.333333
Random	0
Random	0
Random	0.5
Random	0.333333
Random	0
Random	0
Random	0
Random	0
Random	0
Random	0
Random	0.333333
Random	0
Random	0
Random	0
Random	0.333333
Random	0
Random	0.333333
Random	0.333333
Random	0.333333
Random	0
Random	0.333333
Random	0.333333
Random	0
Random	0.333333
Random	0
Random	0
Random	0.333333
Random	0.5
Random	0.333333
Random	0.333333
Random	0
Random	0.5
Random	0
Random	0
Random	0.333333
Random	0
Random	0
Random	0
Random	0.333333
Random	0
Random	0
Random	0
Random	0.333333
Random	0
Random	0
Random	0.333333
Random	0.5
Random	0.333333
Random	0.333333
Random	0
Random	0.6
Random	0.5
Random	0
Random	0
Random	0
Random	0.333333
Random	0.333333
Random	0
Random	0
Random	0
Random	0
Random	0
Random	0.5
Random	0
Random	0
Random	0
Random	0.333333
Random	0
Random	0
Random	0
Random	0
Random	0.333333
Random	0
Random	0
Random	0
Random	0
Random	0
Random	0.333333
Random	0.5
Random	0.5
Random	0.5
Random	0
Random	0
Random	0.333333
Random	0
Random	0
Random	0.333333
Random	0
Random	0
Random	0
Random	0
Random	0.333333
Random	0
Random	0.333333
Random	0
Random	0.5
Random	0.333333
Random	0
Random	0
Random	0
Random	0
Random	0.333333
Markov	0
Markov	0
Markov	0
Markov	0
Markov	0.333333
Markov	0
Markov	0
Markov	0
Markov	0
Markov	0
Markov	0.333333
Markov	0.333333
Markov	0.333333
Markov	0
Markov	0.333333
Markov	0
Markov	0
Markov	0
Markov	0
Markov	0
Markov	0
Markov	0
Markov	0
Markov	0
Markov	0.6
Markov	0
Markov	0
Markov	0.333333
Markov	0
Markov	0
Markov	0.333333
Markov	0
Markov	0.333333
Markov	0.5
Markov	0.5
Markov	0
Markov	0.333333
Markov	0
Markov	0
Markov	0
Markov	0
Markov	0.333333
Markov	0.333333
Markov	0
Markov	0.333333
Markov	0.5
Markov	0
Markov	0.5
Markov	0
Markov	0.6
Markov	0.333333
Markov	0
Markov	0.6
Markov	0.333333
Markov	0.333333
Markov	0.5
Markov	0.5
Markov	0
Markov	0
Markov	0
Markov	0
Markov	0
Markov	0.333333
Markov	0.333333
Markov	0
Markov	0
Markov	0.333333
Markov	0
Markov	0.333333
Markov	0
Markov	0
Markov	0.333333
Markov	0.5
Markov	0.5
Markov	0.5
Markov	0
Markov	0
Markov	0
Markov	0
Markov	0
Markov	0
Markov	0
Markov	0.333333
Markov	0
Markov	0.333333
Markov	0
Markov	0.5
Markov	0.333333
Markov	0
Markov	0
Markov	0
Markov	0.333333
Markov	0.333333
Markov	0
Markov	0
Markov	0.5
Markov	0.6
Markov	0.333333
Markov	0.333333
Markov	0
Markov	0.333333
Markov	0.333333
Markov	0.333333
Markov	0
Markov	0.333333
Markov	0
Markov	0.5
Markov	0.333333
Markov	0.5
Markov	0.5
Markov	0
Markov	0
Markov	0
Markov	0
Markov	0
Markov	0
Markov	0
Markov	0.333333
Markov	0.333333
Markov	0
Markov	0.5
Markov	0
Markov	0.5
Markov	0
Markov	0.333333
Markov	0.333333
Markov	0
Markov	0
Markov	0
Markov	0.333333
Markov	0
Markov	0
Markov	0
Markov	0
Markov	0.333333
Markov	0.333333
Markov	0
Markov	0.333333
Markov	0.6
Markov	0.5
Markov	0.5
Markov	0
Markov	0.333333
Markov	0
Markov	0
Markov	0.333333
Markov	0
Markov	0
Markov	0
Markov	0.333333
Markov	0
Markov	0
Markov	0
Markov	0
Markov	0.333333
Markov	0
Markov	0
Markov	0
Markov	0
Markov	0
Markov	0.333333
Markov	0.333333
Markov	0.333333
Markov	0
Markov	0.333333
Markov	0.5
Markov	0
Markov	0
Markov	0.333333
Markov	0
Markov	0
Markov	0.666667
Markov	0.333333
Markov	0.6
Markov	0.333333
Markov	0
Markov	0
Markov	0
Markov	0
Markov	0
Markov	0
Markov	0.333333
Markov	0
Markov	0.333333
Markov	0
Markov	0.5
Markov	0.5
Markov	0
Markov	0
Markov	0.333333
Markov	0.5
Markov	0.5
Markov	0
Markov	0.333333
Markov	0
Markov	0
Markov	0.333333
Markov	0
Markov	0
Markov	0
Markov	0
Markov	0.333333
Markov	0
Markov	0.333333
Markov	0
Markov	0
Markov	0.333333
Markov	0
Markov	0
Markov	0
Markov	0.333333
Markov	0.333333
Markov	0.333333
Markov	0
Markov	0
Markov	0
Markov	0.333333
Markov	0
Markov	0.5
Markov	0.5
Markov	0.333333
Markov	0
Markov	0.333333
Markov	0
Markov	0
Markov	0.333333
Markov	0.6
Markov	0.5
Markov	0.333333
Markov	0.333333
Markov	0.333333
Markov	0
Markov	0.666667
Markov	0
Markov	0
Markov	0.333333
Markov	0
Markov	0.333333
Markov	0
Markov	0
Markov	0.333333
Markov	0.333333
Markov	0
Markov	0.5
Markov	0
Markov	0.333333
Markov	0.333333
Markov	0
Markov	0.333333
Markov	0
Markov	0
Markov	0
Markov	0.333333
Markov	0
Markov	0
Markov	0
Markov	0.333333
Markov	0.5
Markov	0.666667
Markov	0
Markov	0.5
Markov	0
Markov	0
Markov	0.6
Markov	0.5
Markov	0
Markov	0
Markov	0.333333
Markov	0
Markov	0.333333
Markov	0.333333
Markov	0.333333
Markov	0.333333
Markov	0
Markov	0.6
Markov	0.333333
Markov	0.333333
Markov	0.333333
Markov	0
Markov	0
Markov	0.666667
Markov	0
Markov	0
Markov	0.333333
Markov	0.6
Markov	0
Markov	0.666667
Markov	0
Markov	0
Markov	0.5
Markov	0
Markov	0.333333
Markov	0.5
Markov	0
Markov	0.333333
Markov	0.5
Markov	0.333333
Markov	0
Markov	0.5
Markov	0
Markov	0
Markov	0
Markov	0.333333
Markov	0
Markov	0.333333
Markov	0.333333
Markov	0
Markov	0
Markov	0
Markov	0.5
Markov	0.5
Markov	0.333333
Markov	0
Markov	0
Markov	0.5
Markov	0.333333
Markov	0
Markov	0
Markov	0.5
Markov	0
Markov	0
Markov	0
Markov	0.5
Markov	0.333333
Markov	0
Markov	0
Markov	0
Markov	0.333333
Markov	0
Markov	0.333333
Markov	0.666667
Markov	0.333333
Markov	0
Markov	0.333333
Markov	0.5
Markov	0.333333
Markov	0
Markov	0.333333
Markov	0
Markov	0
Markov	0
Markov	0.333333
Markov	0
Markov	0
Markov	0.6
Markov	0
Markov	0.714286
Markov	0.333333
Markov	0.333333
Markov	0.333333
Markov	0
Markov	0
Markov	0.6
Markov	0.5
Markov	0
Markov	0.5
Markov	0.333333
Markov	0.333333
Markov	0
Markov	0
Markov	0.6
Markov	0.333333
Markov	0
Markov	0.333333
Markov	0.333333
Markov	0.5
Markov	0.333333
Markov	0.6
Markov	0.333333
Markov	0.5
Markov	0
Markov	0
Markov	0
Markov	0.333333
Markov	0.5
Markov	0
Markov	0
Markov	0.333333
Markov	0
Markov	0
Markov	0
Markov	0.333333
Markov	0
Markov	0
Markov	0
Markov	0
Markov	0
Markov	0.333333
Markov	0
Markov	0.5
Markov	0.333333
Markov	0
Markov	0
Markov	0
Markov	0
Markov	0
Markov	0
Markov	0.5
Markov	0
Markov	0
Markov	0
Markov	0
Markov	0.5
Markov	0.333333
Markov	0.333333
Markov	0
Markov	0
Markov	0
Markov	0.333333
Markov	0.333333
Markov	0
Markov	0.333333
Markov	0
Markov	0.333333
Markov	0
Markov	0.333333
Markov	0
Markov	0.5
Markov	0
Markov	0
Markov	0.333333
Markov	0
Markov	0.6
Markov	0.333333
Markov	0.5
Markov	0
Markov	0.6
Markov	0.333333
Markov	0.5
Markov	0.5
Markov	0.333333
Markov	0
Markov	0.333333
Markov	0.333333
Markov	0
Markov	0.5
Markov	0.5
Markov	0
Markov	0
Markov	0
Markov	0
Markov	0
Markov	0
Markov	0.333333
Markov	0.714286
Markov	0
Markov	0.5
Markov	0.5
Markov	0
Markov	0.333333
Markov	0.5
Markov	0
Markov	0.333333
Markov	0
Markov	0.333333
Markov	0
Markov	0.5
Markov	0
Markov	0.333333
Markov	0.333333
Markov	0
Markov	0
Markov	0.333333
Markov	0
Markov	0
Markov	0
Markov	0
Markov	0
Markov	0.333333
Markov	0
Markov	0
Markov	0
Markov	0
Markov	0
Markov	0
Markov	0.333333
Markov	0
Markov	0
Markov	0
Markov	0
Markov	0.333333
Markov	0
Markov	0.333333
Markov	0
Markov	0.333333
Markov	0
Markov	0.333333
Markov	0.333333
Markov	0.333333
Markov	0.333333
Markov	0.333333
Markov	0
Markov	0
Markov	0
Markov	0.333333
Markov	0
Markov	0
Markov	0.333333
Markov	0.5
Markov	0
Markov	0.333333
Markov	0
Markov	0
Markov	0
Markov	0.333333
Markov	0
Markov	0.5
Markov	0.333333
Markov	0.333333
Markov	0
Markov	0
Markov	0
Markov	0
Markov	0.5
Markov	0
Markov	0.333333
Markov	0
Markov	0.333333
Markov	0
Markov	0
Markov	0
Markov	0.333333
Markov	0
Markov	0
Markov	0.333333
Markov	0.6
Markov	0.333333
Markov	0
Markov	0
Markov	0.333333
Markov	0.333333
Markov	0
Markov	0
Markov	0.6
Markov	0.333333
Markov	0
Markov	0
Markov	0.333333
Markov	0
Markov	0.333333
Markov	0.5
Markov	0
Markov	0
Markov	0
Markov	0.5
Markov	0
Markov	0.333333
Markov	0
Markov	0.333333
Markov	0.333333
Markov	0.333333
Markov	0
Markov	0.333333
Markov	0
Markov	0.6
Markov	0
Markov	0.333333
Markov	0.333333
Markov	0
Markov	0.5
Markov	0
Markov	0
Markov	0
Markov	0
Markov	0.5
Markov	0.333333
Markov	0.333333
Markov	0
Markov	0.333333
Markov	0
Markov	0
Markov	0
Markov	0
Markov	0.333333
Markov	0
Markov	0.333333
Markov	0
Markov	0
Markov	0
Markov	0
Markov	0
Markov	0
Markov	0
Markov	0
Markov	0.333333
Markov	0
Markov	0
Markov	0
Markov	0
Markov	0.333333
Markov	0
Markov	0
Markov	0.5
Markov	0.333333
Markov	0.333333
Markov	0.333333
Markov	0
Markov	0
Markov	0.5
Markov	0
Markov	0
Markov	0.333333
Markov	0.333333
Markov	0.5
Markov	0.333333
Markov	0.333333
Markov	0.333333
Markov	0.333333
Markov	0
Markov	0
Markov	0
Markov	0
Markov	0.333333
Markov	0.5
Markov	0.333333
Markov	0
Markov	0.333333
Markov	0
Markov	0
Markov	0
Markov	0
Markov	0
Markov	0.333333
Markov	0
Markov	0
Markov	0
Markov	0.5
Markov	0.333333
Markov	0.5
Markov	0
Markov	0
Markov	0.333333
Markov	0
Markov	0
Markov	0
Markov	0.5
Markov	0.333333
Markov	0.333333
Markov	0
Markov	0
Markov	0
Markov	0
Markov	0.333333
Markov	0
Markov	0.5
Markov	0.333333
Markov	0.5
Markov	0.333333
Markov	0
Markov	0.333333
Markov	0
Markov	0
Markov	0.333333
Markov	0
Markov	0
Markov	0.5
Markov	0

[truncated: 2 more sheets: gini, random_gini]
