# Supplementary material for: Measuring hierarchical structure across hominid percussive tool-use sequences
Source: Commun Biol. 2026 Feb 19;9:457. doi: 10.1038/s42003-026-09633-8 (PMC13031648; doi:10.1038/s42003-026-09633-8)
Supplement: Supplementary file 4 — Supplementary code 1 [file 42003_2026_9633_MOESM4_ESM.txt]

{
 "cells": [
  {
   "cell_type": "markdown",
   "id": "212c308c",
   "metadata": {},
   "source": [
    "# Chimpanzee Action Grammars\n",
    "\n",
    "The first goal is to evaluate whether chimpanzee tool-use sequences are hierarchically organized. We will extract context-free grammars from tool-use sequences using the algorithm Sequitur. From the extracted grammars we will measure the number of 'chunks' (i.e., the number of rules within the grammar) and the degree of hierarchical structure within the grammar (i.e., the longest nested dependency between chunks within the grammar). We will compare observed measurements to measurements obtained from randomly generated sequences matched in length to each observed sequence.\n",
    "\n",
    "## Step 1 - Remove inappropriate sequences\n",
    "A rule in sequitur is created when a bigram is repeated K times. If K=2, that means a sequence with fewer than 4 actions could not form a rule. However, the shortest sequence that could form a nested dependency would be 8 actions (Assuming K=2). The reason is that the deepest hierarchy (i.e., the deepest hierarchy with the fewest actions) is formed when each rule is one symbol longer than the one on which it builds as explained in section 6 of [this paper](https://www.jair.org/index.php/jair/article/view/10192/24208). For example.\n",
    "\n",
    "Sequence:      \n",
    "ababcabc      \n",
    "\n",
    "Grammar:      \n",
    "ABB      \n",
    "\n",
    "Rules:      \n",
    "A -> ab      \n",
    "B -> Ac      \n",
    "\n",
    "There is no possible shorter sequence that could generate a nested dependency that could be detected by Sequitur. Therefore, no sequences shorter than 8 characters should be included. To identify and remove all sequences that are too short, the following script can be used. It takes a CSV file called 'sequences.csv', which contains 1 column, and the first cell in each row contains a series of comma separated values (e.g., 1, 4, 5, 7, 4). The script (which runs in MatLab), identifies all rows that have fewer than X values (which can be changes by modifying the value in line 25), and returns a CSV listing all row numbers with fewer than X values. This script is called 'short_seq_2' in the MatLab project 'CHIMP_CFG'."
   ]
  },
  {
   "cell_type": "code",
   "execution_count": null,
   "id": "fa8e1922",
   "metadata": {},
   "outputs": [],
   "source": [
    "% Specify the file path of the CSV file\n",
    "file_path = 'sequences.csv';\n",
    "\n",
    "% Read the CSV file using readtable\n",
    "table_data = readtable(file_path);\n",
    "\n",
    "% Convert the first column to a cell array of strings\n",
    "first_column = table_data{:, 1};\n",
    "\n",
    "% Get the number of rows in the data\n",
    "num_rows = size(first_column, 1);\n",
    "\n",
    "% Initialize an array to store the indices of rows with less than 4 numbers\n",
    "rows_with_less_than_4_numbers = [];\n",
    "\n",
    "% Iterate through each row\n",
    "for row = 1:num_rows\n",
    "    % Split the string by commas\n",
    "    values = strsplit(first_column{row}, ',');\n",
    "    \n",
    "    % Count the number of values\n",
    "    num_values = numel(values);\n",
    "    \n",
    "    % Check if the number of values is less than 4\n",
    "    if num_values < 4\n",
    "        rows_with_less_than_4_numbers = [rows_with_less_than_4_numbers, row];\n",
    "    end\n",
    "end\n",
    "\n",
    "% Write the list of rows with fewer than 4 numbers to a CSV file\n",
    "csvwrite(fullfile(tempdir, 'rows_with_less_than_4_numbers.csv'), rows_with_less_than_4_numbers);\n",
    "disp('List of rows with fewer than 4 numbers written to rows_with_less_than_4_numbers.csv');"
   ]
  },
  {
   "cell_type": "markdown",
   "id": "9c5ab6cb",
   "metadata": {},
   "source": [
    "Next, those sequences need to be removed. This can be carried out in R using the following script, which takes the CSV containing all row numbers with fewer than X values, removes those from the CSV containing the sequences, and outputs a modified CSV file with all inappropriate cases removes. This script is called 'remove_short_seq.r' in the scripts file in the tool_use_project file. There's also a second chunk of code in the script which is another version that lets you keep other information (for example subject ID or observation ID) which the version below does not seem to let you do. "
   ]
  },
  {
   "cell_type": "code",
   "execution_count": null,
   "id": "8d1dd8ff",
   "metadata": {},
   "outputs": [],
   "source": [
    "# Read the CSV file containing the list of rows to remove\n",
    "rows_to_remove <- read.csv('/home/dtaylor/Bureau/simulated_chimp_sequences_with less_than_8.csv', skip = 1, header = FALSE)\n",
    "\n",
    "# Extract the row numbers from the first column\n",
    "rows_to_remove <- unlist(rows_to_remove)\n",
    "\n",
    "# Read the CSV file to modify\n",
    "csv_to_modify <- read.csv('/home/dtaylor/Bureau/simulated_chimp_sequences.csv')\n",
    "\n",
    "# Remove rows from the CSV file to modify based on the list of rows to remove\n",
    "modified_csv <- csv_to_modify[-rows_to_remove, ]\n",
    "\n",
    "# Write the modified data back to the same CSV file\n",
    "write.csv(modified_csv, '/home/dtaylor/Bureau/simulated_chimp_sequences_modified.csv', row.names = FALSE)\n",
    "\n",
    "\n",
    "###This script can be used to remove rows from a file which is useful for example if you want to remove\n",
    "###sequences that are too short to be useful.\n",
    "\n",
    "##This chunk of code works for files that contain just one column where each cell contains comma separated values\n",
    "\n",
    "# Read the CSV file containing the list of rows to remove\n",
    "rows_to_remove <- read.csv('/home/dtaylor/Bureau/simulated_chimp_sequences_with less_than_8.csv', header = TRUE)\n",
    "\n",
    "# Extract the row numbers from the first column\n",
    "rows_to_remove <- unlist(rows_to_remove)\n",
    "\n",
    "# Read the CSV file to modify\n",
    "csv_to_modify <- read.csv('/home/dtaylor/Bureau/simulated_chimp_sequences.csv')\n",
    "\n",
    "#Also read CSV to modify, for some reason when running this script after re-extracting some of the data this worked to import the CSV but the above code did not.\n",
    "csv_to_modify <- read.csv('/home/dtaylor/Bureau/simulated_chimp_sequences.csv', header = FALSE, stringsAsFactors = FALSE, sep = \"\\n\")\n",
    "\n",
    "# Remove rows from the CSV file to modify based on the list of rows to remove\n",
    "modified_csv <- csv_to_modify[-as.numeric(rows_to_remove), ]\n",
    "\n",
    "# Write the modified data back to the same CSV file\n",
    "write.csv(modified_csv, '/home/dtaylor/Bureau/simulated_chimp_sequences_modified.csv', row.names = FALSE)"
   ]
  },
  {
   "cell_type": "markdown",
   "id": "027d2318",
   "metadata": {},
   "source": [
    "## Step 2 - Squence preparation\n",
    "\n",
    "We begin with a CSV file called 'sequences' where each row contains a series of comma separated values where each value corresponds to a behaviour in an action sequence. For extracting grammars, each row needs to be stored in its own separate CSV file with the sequence of values all in a single row. This is accomplished using the following matlab script which performs the operation and saves each file in a folder called 'data' (or you can modify the script to use/create another directory by changing 'data' in the create a folder section and the create a new csv file for the sequence section to whatever you want). This script is called 'seq_prep' (this version seems to work best for Tacugama since the values do not have whitespace between each comma and the subsequent value) and is stored in the MatLab project 'CHIMP_CFG'. There is another version there called 'seq_prep2'. For some reason the CSV files are sometimes imported as a series of numbers in separate columns rather than comma-separated values in a single cell which is what we want. Not sure why. But this script can be used instead if this problem comes up. The user must specify the file with the sequences in the second line and also either create the directory manually or specify in lines 7 & 8 what the directory should be called and it will create it for you.  "
   ]
  },
  {
   "cell_type": "code",
   "execution_count": null,
   "id": "a45af412",
   "metadata": {},
   "outputs": [],
   "source": [
    "% Read the CSV file without skipping any header lines\n",
    "sequencesData = readtable('sequences.csv');\n",
    "\n",
    "% Extract the sequence column as a cell array of strings\n",
    "sequencesCellArray = table2cell(sequencesData);\n",
    "\n",
    "% Create a new folder if it doesn't exist\n",
    "if ~exist('data', 'dir')\n",
    "    mkdir('data');\n",
    "end\n",
    "\n",
    "% Iterate over each row in the CSV file\n",
    "[numRows, ~] = size(sequencesCellArray);\n",
    "for i = 1:numRows\n",
    "    % Extract sequence from the current row\n",
    "    sequence = sequencesCellArray{i, 1};\n",
    "    \n",
    "    % Convert the sequence to a cell array of strings\n",
    "    sequenceCells = strsplit(sequence, ',');\n",
    "    \n",
    "    % Transpose the cell array to store sequences horizontally\n",
    "    sequenceCells = sequenceCells';\n",
    "    \n",
    "    % Create a new CSV file for the sequence\n",
    "    filename = fullfile('data', sprintf('sequence_%d.csv', i));\n",
    "    fid = fopen(filename, 'w');\n",
    "    if fid == -1\n",
    "        error('Failed to create file: %s', filename);\n",
    "    end\n",
    "    \n",
    "    % Write the sequence to the CSV file\n",
    "    fprintf(fid, '%s,', sequenceCells{1:end-1}); % Write all but the last element\n",
    "    fprintf(fid, '%s\\n', sequenceCells{end});    % Write the last element\n",
    "    \n",
    "    % Close the file\n",
    "    fclose(fid);\n",
    "    \n",
    "    disp(['File created: ', filename]);\n",
    "end\n"
   ]
  },
  {
   "cell_type": "markdown",
   "id": "7e1df305",
   "metadata": {},
   "source": [
    "## Step 3 - Grammar extraction\n",
    "\n",
    "To do this, we first run Sequitur on tool-use sequences. This matlab implementation of sequitur is an adaptation of code by the authors of [this paper](https://www.nature.com/articles/s41598-021-92992-5). It applies the algorithm to each CSV file in a file called 'data'. Each CSV file contains one sequence integers, with each integer corresponding to an action. The output is a new file containing a deterministic grammar. There is one rule file for each sequence. The files are saves into a folder called 'rules', which will be the path for the cleaning script appled in the next step. Note: This code only produces the appropriate output when run in Linux or Mac OSX. The script will first need to be compiled from the command line. In Linux you first need to open the directory where the 'sequitur; file is and then type 'make' once in that directory. Also, often the first row does not contain a series of comma separated values (i.e., it contains a column name/header), meaning the first file will need to be deleted otherwise the algorithm will not run properly.   "
   ]
  },
  {
   "cell_type": "code",
   "execution_count": null,
   "id": "4e680f67",
   "metadata": {},
   "outputs": [],
   "source": [
    "clear\n",
    "data_folder = './data/';\n",
    "rules_folder = './rules/'; % Define the rules folder\n",
    "\n",
    "remove_repeated_percussions = false;\n",
    "% Script runs for original data if above is false.\n",
    "% If set to true, it will be run for sequences with removed repeated\n",
    "% percussions (supplementary figure 3)\n",
    "\n",
    "if remove_repeated_percussions\n",
    "    data_folder = fullfile(data_folder, 'reduced');\n",
    "end\n",
    "\n",
    "if ~exist(rules_folder, 'dir') % Check if the rules folder exists, if not create it\n",
    "    mkdir(rules_folder);\n",
    "end\n",
    "\n",
    "file_list = dir(fullfile(data_folder, '*.csv')); % List all .csv files in the folder\n",
    "\n",
    "for k = [2] % Different values for k to compute for\n",
    "    for lfile = 1:length(file_list)\n",
    "        filename = file_list(lfile).name; % Get the filename from the list\n",
    "        path = fullfile(data_folder, filename);\n",
    "        seqv = csvread(path); % Load sequence csv file\n",
    "        \n",
    "        % Generate .txt file from sequence as input to sequitur\n",
    "        txt_filename = fullfile(rules_folder, [filename(1:end-4) '.txt']); % Specify the txt file path\n",
    "        fileID = fopen(txt_filename, 'w');\n",
    "        for ll = 1:length(seqv)\n",
    "            if ~isnan(seqv(ll))\n",
    "                fprintf(fileID, '%d\\n', seqv(ll));\n",
    "            end\n",
    "        end\n",
    "        fclose(fileID);\n",
    "        \n",
    "        % Run sequitur with above txt files and k values and save the\n",
    "        % results as .rules files.\n",
    "        rules_filename = fullfile(rules_folder, [filename(1:end-4) '.k' num2str(k) '.rules']); % Specify the rules file path\n",
    "        syscallcode = ['system(''cat ' txt_filename ' | ./sequitur/sequitur -d -p -t -T -k ' num2str(k) ' | cat > ' rules_filename ''')'];\n",
    "        s = evalc(syscallcode);\n",
    "        \n",
    "    end\n",
    "end\n"
   ]
  },
  {
   "cell_type": "markdown",
   "id": "010ed7b0",
   "metadata": {},
   "source": [
    "**Here is an example.**\n",
    "\n",
    "***Original sequence:***   \n",
    "7, 3, 7, 1, 7, 1, 2, 2, 1, 7, 7, 3, 1, 7, 7, 1, 7, 5, 7, 1, 7, 7, 3, 3, 7, 2, 7, 2, 7, 2, 7, 7, 2, 2, 7, 2, 3, 7, 2, 7, 3, 7, 2, 7, 3, 7, 3, 7, 2, 3, 7, 7, 7, 7, 2, 7, 7, 3, 7, 2, 7, 7, 3, 7, 7, 3, 7, 2\n",
    "\n",
    "***Grammar:***   \n",
    "0 -> 1 2 2 [2] [2] 3 1 3 4 [5] 4 1 5 6 7 6 [2] 6 5 1 7 [3] 1 6 8 9 [2] 9 5 9 8 5    \n",
    "1 -> [7] [3]     \n",
    "2 -> [7] [1]   \t  \n",
    "3 -> [1] [7]   \t  \n",
    "4 -> 2 [7] \t   \n",
    "5 -> [3] 6 \t  \n",
    "6 -> [7] [2] \t    \n",
    "7 -> 6 [7] \t  \n",
    "8 -> [3] 9 \t  \n",
    "9 -> [7] [7] \t   \n"
   ]
  },
  {
   "cell_type": "markdown",
   "id": "a1d027cf",
   "metadata": {},
   "source": [
    "## Step 4 - Preparing rule files for measurement\n",
    "\n",
    "Each output file takes the following format: \n",
    "\n",
    "0 -> 1 1 1 2 3 [2]    \n",
    "1 -> 4 4 \t3\t(3)   \n",
    "2 -> 3 3 \t3\t(25)   \n",
    "3 -> [2] [2] \t3\t(51)   \n",
    "4 -> 5 5 \t2\t(6)   \n",
    "5 -> 2 2 \t2\t(12)   \n",
    "\n",
    "Where 0 corresponds to the condensed grammar and each row after row 0 corresponds to a rule within the grammar. The terminal/non-terminal symbols that define the rule are the first two values. The next value corresponds to the number of times the rule is used and the following value in brackets coressponds to (??). These values need to be removed before extracting measurements from the grammar. This is carried out using the following code stored in a file called 'rule_cleaning.m', all that needs to be modified is the folder path:"
   ]
  },
  {
   "cell_type": "code",
   "execution_count": null,
   "id": "294c7f84",
   "metadata": {},
   "outputs": [],
   "source": [
    "% Define the folder containing the rule files\n",
    "folder_path = 'rules';\n",
    "\n",
    "% Get a list of all .rules files in the folder\n",
    "rule_files = dir(fullfile(folder_path, '*.rules'));\n",
    "\n",
    "% Iterate over each rule file\n",
    "for i = 1:numel(rule_files)\n",
    "    % Read the content of the rule file\n",
    "    file_path = fullfile(folder_path, rule_files(i).name);\n",
    "    fid = fopen(file_path, 'r');\n",
    "    content = textscan(fid, '%s', 'Delimiter', '\\n');\n",
    "    fclose(fid);\n",
    "    \n",
    "    % Remove the first and last row\n",
    "    content = content{1}(2:end-1);\n",
    "    \n",
    "    % Iterate over each line and clean the content\n",
    "    cleaned_content = cell(size(content));\n",
    "    for j = 1:numel(content)\n",
    "        line_parts = strsplit(content{j});\n",
    "        rule_number = str2double(line_parts{1});\n",
    "        rule_mapping = strjoin(line_parts(3:4), ' ');\n",
    "        cleaned_content{j} = sprintf('%d -> %s', rule_number, rule_mapping);\n",
    "    end\n",
    "    \n",
    "    % Write the cleaned content back to the file\n",
    "    cleaned_file_path = fullfile(folder_path, ['cleaned_' rule_files(i).name]);\n",
    "    fid = fopen(cleaned_file_path, 'w');\n",
    "    fprintf(fid, '%s\\n', cleaned_content{:});\n",
    "    fclose(fid);\n",
    "end"
   ]
  },
  {
   "cell_type": "markdown",
   "id": "b80d3e42",
   "metadata": {},
   "source": [
    "## Step 5 - Measuring hierarchical depth\n",
    "\n",
    "We then take the rule set, and for each rule set extract the depth of the hierarchicy by measuring the maximum number of nested dependencies in the rule set using the following code which generates a new file containing the maximum number of nested dependencies for each observed sequence. This can be done using the script 'depth.m' (below). Note: the previous cleaning step saves the clean files in the same directory as the unclear files. The unclean files must be removed before running this script, otherwise it will give an error that the 'index exceed the number of array elements'. May also want to modify the name of the written file in line 55 in the csvwrite function.  "
   ]
  },
  {
   "cell_type": "code",
   "execution_count": null,
   "id": "fa73fcc2",
   "metadata": {},
   "outputs": [],
   "source": [
    "% Initialize the folder path\n",
    "folder_path = 'rules';\n",
    "\n",
    "% Get the list of all files in the folder\n",
    "rule_files = dir(fullfile(folder_path, '*.csv.k2.rules'));\n",
    "\n",
    "% Initialize the maximum nested dependencies\n",
    "max_nested_dependencies = zeros(length(rule_files), 1);\n",
    "\n",
    "% Iterate over each rule file\n",
    "for file_idx = 1:length(rule_files)\n",
    "    % Read the rules from the file\n",
    "    file_path = fullfile(folder_path, rule_files(file_idx).name);\n",
    "    file_contents = textread(file_path, '%s', 'delimiter', '\\n', 'whitespace', '');\n",
    "\n",
    "    % Convert the file contents to a cell array of strings\n",
    "    rules = file_contents';\n",
    "    \n",
    "    % Parse the rules and create a map to store dependencies\n",
    "    dependency_map = containers.Map('KeyType', 'char', 'ValueType', 'any');\n",
    "\n",
    "    for i = 1:length(rules)\n",
    "        rule = rules{i};\n",
    "        parts = strsplit(rule, ' -> ');\n",
    "        non_terminal = str2double(parts{1});\n",
    "        dependencies = str2double(strsplit(parts{2}, ' '));\n",
    "\n",
    "        dependency_map(num2str(non_terminal)) = dependencies;\n",
    "    end\n",
    "\n",
    "    % Find the maximum nested dependencies starting from each rule\n",
    "    max_nested = 1; % Initialize to 1\n",
    "\n",
    "    for i = 1:length(rules)\n",
    "        max_nested = max(max_nested, find_max_depth(dependency_map, i));\n",
    "    end\n",
    "    \n",
    "    % Store the maximum nested dependencies for this rule set\n",
    "    max_nested_dependencies(file_idx) = max_nested;\n",
    "    \n",
    "    % Display the maximum nested dependencies for this rule set\n",
    "    disp(['Max nested dependencies for file ', rule_files(file_idx).name, ': ', num2str(max_nested)]);\n",
    "end\n",
    "\n",
    "% Display the maximum nested dependencies array\n",
    "disp('Max nested dependencies array:');\n",
    "disp(max_nested_dependencies);\n",
    "\n",
    "% Check if max_nested_dependencies is not empty\n",
    "if ~isempty(max_nested_dependencies)\n",
    "    % Save the maximum nested dependencies array to a CSV file\n",
    "    csvwrite('max_nested_dependencies.csv', max_nested_dependencies);\n",
    "\n",
    "    disp('Maximum nested dependencies have been saved to max_nested_dependencies.csv');\n",
    "else\n",
    "    disp('No data to save.');\n",
    "end\n",
    "\n",
    "% Function to find the maximum nested dependencies\n",
    "function max_depth = find_max_depth(dependency_map, current_rule)\n",
    "    current_rule_str = num2str(current_rule);\n",
    "    if ~dependency_map.isKey(current_rule_str)\n",
    "        max_depth = 0;\n",
    "        return;\n",
    "    end\n",
    "    \n",
    "    dependencies = dependency_map(current_rule_str);\n",
    "    max_child_depth = 0;\n",
    "    \n",
    "    for i = 1:length(dependencies)\n",
    "        child_depth = find_max_depth(dependency_map, dependencies(i));\n",
    "        max_child_depth = max(max_child_depth, child_depth);\n",
    "    end\n",
    "    \n",
    "    max_depth = max_child_depth + 1; % Add 1 here\n",
    "end\n"
   ]
  },
  {
   "cell_type": "markdown",
   "id": "34973deb",
   "metadata": {},
   "source": [
    "## Step 6 - Generating random sequences\n",
    "\n",
    "To find out whether there is hierachical structure in chimpanzee tool-use sequences, we generate a random sequences for each observed sequence, matched in length. It takes as input the observed sequences, each of which are in a separate CSV file in a folder called 'data'. The output CSV files are saved in a new folder called 'random_data'. Observed and random sequences are saved in separate folders so that when grammars are extracted and measured we have two separate vectors of comparable measurements. It is stored in a file called 'random_sequences.m' in the CHIMP_CFG MatLab probject. "
   ]
  },
  {
   "cell_type": "code",
   "execution_count": null,
   "id": "ff4ca5ab",
   "metadata": {},
   "outputs": [],
   "source": [
    "% Define the directory where your original data files are located\n",
    "dataDir = 'data';\n",
    "\n",
    "% Define the directory where you want to save the output CSV files\n",
    "outputDir = 'random_data';\n",
    "\n",
    "% Get a list of all files in the original data directory\n",
    "files = dir(fullfile(dataDir, '*.csv'));\n",
    "\n",
    "% Loop through each file\n",
    "for i = 1:numel(files)\n",
    "    % Read the data from the original file\n",
    "    originalData = csvread(fullfile(dataDir, files(i).name));\n",
    "    \n",
    "    % Generate random data with the same size as the original data\n",
    "    randomData = randi([1, 7], size(originalData));\n",
    "    \n",
    "    % Write the random data to a new file with the same name as the original\n",
    "    % but with '_random' appended to the filename, saved in the output directory\n",
    "    [~, filename, ext] = fileparts(files(i).name);\n",
    "    newFilename = fullfile(outputDir, [filename '_random' ext]);\n",
    "    csvwrite(newFilename, randomData);\n",
    "end\n"
   ]
  },
  {
   "cell_type": "markdown",
   "id": "17999cbf",
   "metadata": {},
   "source": [
    "## Step 7 - Generating Markov Sequences\n",
    "\n",
    "To establish the hierarchical nature of structure in linear sequences we need control sequences. Structured linear non-hierarchical sequences can lead to some degree of hierarchical compression using the sequitur algorithm. Random sequences are therefore not an adequate control because they are both unstructured and non-hierarchical. So, We need a control sequences that is linear and structured but non-hierarchical. One option is a Markov chain simulation. Markov chains are structured (i.e., transitions occur according to a matrix of transition probabilties, meaning they are non-random), but, are also non-hierarchical in the sense that they have no memory beyond the present state (otherwise known as the 'markov property'. There are two steps to simulation markov sequences. First, we need to train a markov model on our sequences. Then, we can use the trained markov model to generate a control sequence for each 'observed' sequence of equivalent length. These can then be compared to estimate the degree of hierarchical structure in our observed sequences.\n",
    "\n",
    "### Step 1 - Training markov model\n",
    "\n",
    "The following r-code can be used to take a csv file with one column and each row contains a series of comma separated values, and train a markov model on it. This script also checks the validity of the assumptions of a markov model (i.e., irriducibility and periodicity). It's embedded into a longer script in the 'markov_seq.r' file. "
   ]
  },
  {
   "cell_type": "code",
   "execution_count": null,
   "id": "a04775b2",
   "metadata": {},
   "outputs": [],
   "source": [
    "##Train markov model on chimp sequences\n",
    "\n",
    "# Install and load necessary packages\n",
    "install.packages(\"markovchain\")\n",
    "\n",
    "library(markovchain)\n",
    "\n",
    "# Read the CSV file\n",
    "data <- read.csv(\"C://Users/dtaylor/Desktop/sequences_modified2.csv\", header = TRUE, sep = \";\")  # Set header = TRUE if your CSV has headers\n",
    "\n",
    "# Split the comma-separated values into a vector\n",
    "states <- unlist(strsplit(as.character(data[[1]]), \",\"))\n",
    "# Trim whitespace\n",
    "states <- trimws(states)\n",
    "\n",
    "# Fit the Markov model\n",
    "fit <- markovchainFit(data = states)\n",
    "\n",
    "# Inspect the fitted model transition probabilities\n",
    "print(fit$estimate)\n",
    "plot(fit$estimate)\n",
    "\n",
    "# Inspect model assumptions of irreducibility and periodicity. Results show the model is both irreducible and aperiodic (i.e., periodicity = 1, see https://rj.urbanek.nz/articles/RJ-2017-036/RJ-2017-036.pdf)\n",
    "is.irredicible(fit$estimate)\n",
    "period(fit$estimate)\n",
    "\n",
    "# Predict the next state given the current state\n",
    "current_state <- \"A\"  # Replace with an appropriate state\n",
    "next_state <- markovchain::rmarkovchain(n = 1, object = fit$estimate, t0 = current_state)\n",
    "print(next_state)"
   ]
  },
  {
   "cell_type": "markdown",
   "id": "1fa1eca0",
   "metadata": {},
   "source": [
    "### Step 2 - Generating sequences\n",
    "\n",
    "Now we have a markov model trained on our observed sequences, we not need to generate a markov control sequence for each observed sequence. The first step is the use the 'sequence_length.r' script to get the length each control sequence needs to be. *Then* the following script can be used which takes the sequence lengths and uses the markov model fitted in the previous step to generate sequences of the specified length and then outputs them into a new excel file."
   ]
  },
  {
   "cell_type": "code",
   "execution_count": null,
   "id": "84142707",
   "metadata": {},
   "outputs": [],
   "source": [
    "###Generate sequence and print them to an excel file\n",
    "\n",
    "library(readxl)\n",
    "library(markovchain)\n",
    "library(writexl)\n",
    "\n",
    "# Load the data for the length you want each sequence to be\n",
    "data <- read_excel(\"C://Users/dtaylor/Desktop/tai_sequences_lengths.xlsx\", col_names = TRUE)\n",
    "steps_list <- as.integer(data[[1]])  # Convert to integer\n",
    "\n",
    "# Assuming you have the states data and the Markov model fitted\n",
    "# fit <- markovchainFit(data = states)  # If not already done\n",
    "\n",
    "# Extract the list of states\n",
    "states_list <- rownames(fit$estimate@transitionMatrix)\n",
    "\n",
    "# Create a data frame to store sequences\n",
    "generated_sequences_df <- data.frame(Steps = integer(), Sequence = character(), stringsAsFactors = FALSE)\n",
    "\n",
    "# Loop through each number of steps\n",
    "for (steps in steps_list) {\n",
    "  # Draw an initial state from a uniform distribution\n",
    "  initial_state <- sample(states_list, 1)\n",
    "  \n",
    "  # Generate the sequence\n",
    "  generated_sequence <- markovchain::rmarkovchain(n = steps, object = fit$estimate, t0 = initial_state)\n",
    "  \n",
    "  # Store the sequence in the data frame\n",
    "  generated_sequences_df <- rbind(generated_sequences_df, data.frame(Steps = steps, Sequence = paste(generated_sequence, collapse = \", \"), stringsAsFactors = FALSE))\n",
    "}\n",
    "\n",
    "# Print the generated sequences\n",
    "print(generated_sequences_df)\n",
    "\n",
    "# Write the data frame to an Excel file\n",
    "write_xlsx(generated_sequences_df, \"C://Users/dtaylor/Desktop/generated_sequences.xlsx\")"
   ]
  },
  {
   "cell_type": "markdown",
   "id": "4c0be0a2",
   "metadata": {},
   "source": [
    "## Step 8 - Herarchical depth in Markov/random sequences\n",
    "\n",
    "We then run the code from steps 2-4 on the randomly generated sequences. The paths and directories just need to be modified, so that the data comes from the folder 'random_data' instead of 'data' and the rules come from 'random_rules' instead of 'rules'. "
   ]
  },
  {
   "cell_type": "markdown",
   "id": "72e68c0a",
   "metadata": {},
   "source": [
    "## Step 9 - Rule number extraction for observed sequences\n",
    "\n",
    "Using the cleaned rule sets from step 2, instead of step 3, we count the number of rules using the following code (which is a script called 'rule_counter.m'). Note: For some reason this works properly in windows but doesn't seem to work in Linux. Probably it can be compiled for linux but easiest to just switch to Windows. May want to change the name of the csv output in line 30. The file will be saved in the directory where the rule files are stored. "
   ]
  },
  {
   "cell_type": "code",
   "execution_count": null,
   "id": "df1c5efe",
   "metadata": {},
   "outputs": [],
   "source": [
    "% Define the folder containing the rule files\n",
    "folderPath = '/home/dtaylor/tool_use_project/derry/artificial_grammars/CHIMP_CFG/rules'; \n",
    "\n",
    "% List all the files in the folder with the .rules extension\n",
    "fileList = dir(fullfile(folderPath, '*.rules'));\n",
    "\n",
    "% Initialize an empty array to store the rule counts\n",
    "ruleCounts = [];\n",
    "\n",
    "% Loop through each file in the folder\n",
    "for i = 1:numel(fileList)\n",
    "    % Read the rules from the file using readtable\n",
    "    try\n",
    "        % Read the rules from the file into a table\n",
    "        ruleTable = readtable(fullfile(folderPath, fileList(i).name), 'ReadVariableNames', false, 'FileType', 'text');\n",
    "        \n",
    "        % Count the number of rules (number of rows in the table)\n",
    "        ruleCount = size(ruleTable, 1);\n",
    "        \n",
    "        % Store the rule count in the array\n",
    "        ruleCounts = [ruleCounts; ruleCount];\n",
    "    catch ME\n",
    "        % If an error occurs, display the error message\n",
    "        disp(['Error processing file ', fileList(i).name, ': ', ME.message]);\n",
    "    end\n",
    "end\n",
    "\n",
    "\n",
    "% Create a CSV file to store the rule counts\n",
    "csvFileName = fullfile(folderPath, 'rule_counts.csv');\n",
    "csvwrite(csvFileName, ruleCounts);\n",
    "\n",
    "disp('Rule counts saved in a CSV file.');\n",
    "\n"
   ]
  },
  {
   "cell_type": "markdown",
   "id": "80cd9a42",
   "metadata": {},
   "source": [
    "## Step 10 - Rule number extraction for markov/random sequences\n",
    "\n",
    "Taking the same random sequences generated in step 4, we apply the script from step 7 to extract the number of rules in a random sequence. Note: the folder path needs to be changed form folderPath = '/home/dtaylor/tool_use_project/derry/artificial_grammars/CHIMP_CFG/rules'; to folderPath = '/home/dtaylor/tool_use_project/derry/artificial_grammars/CHIMP_CFG/random_rules';"
   ]
  },
  {
   "cell_type": "markdown",
   "id": "86f521e0",
   "metadata": {},
   "source": [
    "## Step 11 - Phrase length measurement\n",
    "\n",
    "This step is designed to measure the length of the sequences that each rule generates. There are three steps. First, further processing is needed. The previous steps can be applied to rule files where each row contains the rule number and the corresponding terminal/non-terminal symbols (e.g., '1 - > [7][7]' Now we need to remove the rule number and the separator, meaning the previous rule would just be [7] [7]. This is achieved using the following script, where the input folder should contain the semi-processed grammars (i.e., the cleaned files from the previous steps). The output folder needs to be manually created or the script will create it although it needs to be given a name in line 4. This script is contained file called 'phrase_rule_cleaning.r'. It's also embedded into a more elaborate script called 'generalized_rule_script.r'. "
   ]
  },
  {
   "cell_type": "code",
   "execution_count": null,
   "id": "6efdc84b",
   "metadata": {},
   "outputs": [],
   "source": [
    "###Rule cleaning\n",
    "# Set the path to the folder containing .rules files\n",
    "input_folder <- \"C:/Users/dtaylor/Desktop/grammars\"\n",
    "output_folder <- \"C:/Users/dtaylor/Desktop/processed_grammars\"\n",
    "\n",
    "# Create the output folder if it doesn't exist\n",
    "if (!file.exists(output_folder)) {\n",
    "  dir.create(output_folder)\n",
    "}\n",
    "\n",
    "# Get the list of .rules files in the input folder\n",
    "rule_files <- list.files(path = input_folder, pattern = \"\\\\.rules$\", full.names = TRUE)\n",
    "\n",
    "# Function to process each .rules file\n",
    "process_rules_file <- function(file_path) {\n",
    "  # Read the content of the file\n",
    "  rules <- readLines(file_path)\n",
    "  \n",
    "  # Remove the number on the left and the '->'\n",
    "  rules <- gsub(\"^\\\\d+ -> \", \"\", rules)\n",
    "  \n",
    "  # Write the processed rules to a new file in the output fo0lder\n",
    "  new_file_path <- file.path(output_folder, basename(gsub(\"\\\\.rules$\", \"_processed.rules\", file_path)))\n",
    "  writeLines(rules, new_file_path)\n",
    "}\n",
    "\n",
    "# Process each .rules file\n",
    "lapply(rule_files, process_rules_file)\n"
   ]
  },
  {
   "cell_type": "markdown",
   "id": "0c028421",
   "metadata": {},
   "source": [
    "Next, we need to define a set of functions that will read the rules and generate the corresponding sequences. The script will create a new excel file for each rule file and each row will contain the sequence corresponding to each rule with each value stored in its own cell. This script is called 'generate_phrases.r', and like the previous script is also embedded into a more elaborate script called 'generalized_rule_script.r. Note: Input/output folders need to be created manually and the directory to them must be specified accordingly in lines 50-51. Output directory also needs manually creating before running script (later can add this in to be created automatically by the script by taking function from previous script). The processed grammars should already exist from the previous stage, but the directory for storing the phrases will need to be created.  "
   ]
  },
  {
   "cell_type": "code",
   "execution_count": null,
   "id": "1a869e3a",
   "metadata": {},
   "outputs": [],
   "source": [
    "####Sequence generation\n",
    "install.packages(\"openxlsx\")\n",
    "library(openxlsx)\n",
    "# Function to parse rules from a file\n",
    "parseRules <- function(file) {\n",
    "  rules <- readLines(file)\n",
    "  return(rules)\n",
    "}\n",
    "\n",
    "# Function to parse the rule and generate sequence\n",
    "generateSequence <- function(rule, rules) {\n",
    "  parts <- strsplit(rule, \" \")[[1]]\n",
    "  sequence <- c()\n",
    "  for (part in parts) {\n",
    "    if (startsWith(part, \"[\") & endsWith(part, \"]\")) {\n",
    "      # If part is already a terminal symbol, add to sequence\n",
    "      sequence <- c(sequence, as.numeric(substr(part, 2, nchar(part) - 1)))\n",
    "    } else {\n",
    "      # If part is a rule number, recurse to get its sequence\n",
    "      rule_num <- as.numeric(part)\n",
    "      sequence <- c(sequence, generateSequence(rules[[rule_num]], rules))\n",
    "    }\n",
    "  }\n",
    "  return(sequence)\n",
    "}\n",
    "\n",
    "# Function to generate sequences for a rule set\n",
    "generateSequences <- function(rules) {\n",
    "  sequences <- lapply(rules, function(rule) {\n",
    "    generateSequence(rule, rules)\n",
    "  })\n",
    "  return(sequences)\n",
    "}\n",
    "\n",
    "# Function to write sequences to an Excel file\n",
    "writeSequencesToExcel <- function(sequences, output_file) {\n",
    "  wb <- createWorkbook()\n",
    "  sheet <- addWorksheet(wb, \"Sequences\")\n",
    "  \n",
    "  # Write each sequence to a new row in the Excel sheet\n",
    "  for (i in 1:length(sequences)) {\n",
    "    sequence <- sequences[[i]]\n",
    "    writeData(wb, sheet, as.data.frame(t(sequence)), startCol = 1, startRow = i, colNames = FALSE)\n",
    "  }\n",
    "  \n",
    "  saveWorkbook(wb, output_file)\n",
    "}\n",
    "\n",
    "# Process each file in the input folder\n",
    "input_folder <- \"C:/Users/dtaylor/Desktop/processed_grammars\"\n",
    "output_folder <- \"C:/Users/dtaylor/Desktop/phrases\"\n",
    "\n",
    "file_list <- list.files(input_folder, full.names = TRUE)\n",
    "\n",
    "for (file in file_list) {\n",
    "  # Parse rules from the input file\n",
    "  rules <- parseRules(file)\n",
    "  \n",
    "  # Check if rules are empty, if so, skip processing\n",
    "  if (length(rules) == 0) {\n",
    "    cat(\"Skipping empty file:\", file, \"\\n\")\n",
    "    next\n",
    "  }\n",
    "  \n",
    "  # Generate sequences for the rule set\n",
    "  sequences <- generateSequences(rules)\n",
    "  \n",
    "  # Define output Excel file path\n",
    "  output_file <- file.path(output_folder, paste0(tools::file_path_sans_ext(basename(file)), \"_sequences.xlsx\"))\n",
    "  \n",
    "  # Write sequences to the output Excel file\n",
    "  writeSequencesToExcel(sequences, output_file)\n",
    "}"
   ]
  },
  {
   "cell_type": "markdown",
   "id": "1dc8c2c7",
   "metadata": {},
   "source": [
    "We are now ready to measure the phrase lengths and compile them into a single file. This can be done using the following script called 'phrase_lengths.r'. The input folder is the output folder from the previous step, specified in line 6. The file name can be specified in the final line"
   ]
  },
  {
   "cell_type": "code",
   "execution_count": null,
   "id": "cad6cc9a",
   "metadata": {},
   "outputs": [],
   "source": [
    "# Load necessary libraries\n",
    "library(readxl)\n",
    "library(openxlsx)\n",
    "\n",
    "# Define the folder containing the Excel files\n",
    "folder_path <- \"C:/Users/dtaylor/Desktop/phrases\"\n",
    "\n",
    "# List all Excel files in the folder\n",
    "file_list <- list.files(path = folder_path, pattern = \"*.xlsx\", full.names = TRUE)\n",
    "\n",
    "# Initialize an empty list to store the results\n",
    "results_list <- list()\n",
    "\n",
    "# Loop through each file\n",
    "for (file in file_list) {\n",
    "  cat(\"Processing file:\", file, \"\\n\")\n",
    "  \n",
    "  # Read the Excel file without assuming a header row\n",
    "  df <- read_excel(file, col_names = FALSE)\n",
    "  \n",
    "  # Check if the dataframe is not empty\n",
    "  if (nrow(df) > 0) {\n",
    "    # Count the number of non-NA values in each row\n",
    "    row_counts <- apply(df, 1, function(row) sum(!is.na(row)))\n",
    "    \n",
    "    # Create a dataframe with the file name and the row counts\n",
    "    file_results <- data.frame(\n",
    "      file_name = basename(file),\n",
    "      row_number = seq_along(row_counts),\n",
    "      value_count = row_counts\n",
    "    )\n",
    "    \n",
    "    # Append the results to the list\n",
    "    results_list[[basename(file)]] <- file_results\n",
    "  } else {\n",
    "    # Create a dataframe indicating the file is empty\n",
    "    file_results <- data.frame(\n",
    "      file_name = basename(file),\n",
    "      row_number = integer(0),\n",
    "      value_count = integer(0)\n",
    "    )\n",
    "    \n",
    "    # Append the empty result to the list\n",
    "    results_list[[basename(file)]] <- file_results\n",
    "  }\n",
    "}\n",
    "\n",
    "# Combine all results into a single dataframe\n",
    "install.packages(\"dplyr\")\n",
    "library(\"dplyr\")\n",
    "\n",
    "final_results <- bind_rows(results_list, .id = \"source\")\n",
    "\n",
    "# Write the final results to an Excel file\n",
    "setwd(\"C:/Users/dtaylor/Desktop\")\n",
    "write.xlsx(final_results, \"row_value_counts.xlsx\", rowNames = FALSE)"
   ]
  },
  {
   "cell_type": "markdown",
   "id": "8f7893f9",
   "metadata": {},
   "source": [
    "## Step 12 - Tree structure and diversity\n",
    "\n",
    "A given sequence can generate a wide variety of potential tree structures. In fact, this number grows as an exponential function of sequence length, given by what is known as the ['Catalan Number'](https://brilliant.org/wiki/catalan-numbers/) of a sequence. Consequently, sequences of the same length, may have very different structures. Here, we propose an analysis pipeline for finding these structures and quantifying different aspects of them. These pipeline beging with the 'rules' discovered in sequences by the hierarchical compression algorith ['Sequitur'](https://www.jair.org/index.php/jair/article/view/10192/24208). It is important to note, Sequitur will always underestimate the number of tree structures found in a given sequence, because it forms trees based on repetitions. For example, imagine a sequence like a a a a b. There are 14 ways you could put parentheses (corresponding to trees) around this, such as (a(a(a)a)b) or (a, a) (a, a) (b), etc. However, Sequitur will encode this as ((a, a) (a, a) b) because a bigram (i.e., a, a) has to be repeated at least once to form a unit. This is, however, unavoidable, since any data-driven technique for discovering structures in sequences will in one way or another rely upon repeating patterns in the data (meaning non-repeating patterns will not be compressed even if in reality they are hierarchically structured).  \n",
    "\n",
    "### Step 1 - Rule preparation\n",
    "\n",
    "Each sequitur output file takes the following format:\n",
    "\n",
    "0 -> 1 1 1 2 3 [2]    \n",
    "1 -> 4 4 3 (3)    \n",
    "2 -> 3 3 3 (25)    \n",
    "3 -> [2] [2] 3 (51)    \n",
    "4 -> 5 5 2 (6)    \n",
    "5 -> 2 2 2 (12)    \n",
    "\n",
    "Where 0 corresponds to the condensed grammar and each row after row 0 corresponds to a rule within the grammar. The terminal/non-terminal symbols that define the rule are the first two values. The next value corresponds to the number of times the rule is used and the following value in brackets coressponds to (??). These values need to be removed before extracting measurements from the grammar. This is carried out using the following code stored in a file called 'rule_cleaning.m', all that needs to be modified is the folder path:"
   ]
  },
  {
   "cell_type": "code",
   "execution_count": null,
   "id": "39debf8f",
   "metadata": {},
   "outputs": [],
   "source": [
    "% Define the folder containing the rule files\n",
    "folder_path = 'rules';\n",
    "\n",
    "% Get a list of all .rules files in the folder\n",
    "rule_files = dir(fullfile(folder_path, '*.rules'));\n",
    "\n",
    "% Iterate over each rule file\n",
    "for i = 1:numel(rule_files)\n",
    "    % Read the content of the rule file\n",
    "    file_path = fullfile(folder_path, rule_files(i).name);\n",
    "    fid = fopen(file_path, 'r');\n",
    "    content = textscan(fid, '%s', 'Delimiter', '\\n');\n",
    "    fclose(fid);\n",
    "    \n",
    "    % Remove the first and last row\n",
    "    content = content{1}(2:end-1);\n",
    "    \n",
    "    % Iterate over each line and clean the content\n",
    "    cleaned_content = cell(size(content));\n",
    "    for j = 1:numel(content)\n",
    "        line_parts = strsplit(content{j});\n",
    "        rule_number = str2double(line_parts{1});\n",
    "        rule_mapping = strjoin(line_parts(3:4), ' ');\n",
    "        cleaned_content{j} = sprintf('%d -> %s', rule_number, rule_mapping);\n",
    "    end\n",
    "    \n",
    "    % Write the cleaned content back to the file\n",
    "    cleaned_file_path = fullfile(folder_path, ['cleaned_' rule_files(i).name]);\n",
    "    fid = fopen(cleaned_file_path, 'w');\n",
    "    fprintf(fid, '%s\\n', cleaned_content{:});\n",
    "    fclose(fid);\n",
    "end"
   ]
  },
  {
   "cell_type": "markdown",
   "id": "09beb1fd",
   "metadata": {},
   "source": [
    "### Step 2 - Binary tree encoding\n",
    "\n",
    "In order to observe and measure tree structure and diversity, we need a representation of that structure. Working directly from the rule books does not work well, because one cannot both parse and measure the rule without some representation of its structure. One method for encoding tree structure is ['binary encoding'](https://en.wikipedia.org/wiki/Binary_tree) wherein terminal nodes are encoded as 1's and non-terminal nodes are encoded as zeros. This means any given rule can be encoded as a string of ones and zeros. Here's an example:\n",
    "\n",
    "|Sequitur Rules|Binary Tree Encoding|\n",
    "|--------------|--------------------|\n",
    "|1 -> [6] [5]  |     11             |\n",
    "|2 -> 5 [6]    |     0111           |\n",
    "|3 -> 5 [7]    |     0111           |\n",
    "|4 -> 2 [6]    |     001111         |\n",
    "|5 -> [7] [6]  |     11             |\n",
    "|6 -> [1] 12   |     1011           |\n",
    "|7 -> 1 [5]    |     0111           |\n",
    "|8 -> [3] [3]  |     11             |\n",
    "|9 -> 12 [7]   |     0111           |\n",
    "|10 -> 2 [5]   |     001111         | \n",
    "|11 -> [7] 5   |     1011           |\n",
    "|12 -> [7] [5] |     11             |\n",
    "\n",
    "Here, terminals are in brackets, non-terminals are not. Rules are read from left to right. Rule 1 is simply two terminals, so its binary encoding is 11. Rule 2 begins with a non-terminal, so we put a zero, then we go to rule 5. Rule 5 is two terminals, so we add 11 to our intial zero, leading to 011. Now, we return to rule 2, and find the second symbol is a terminal. So we add another 1. And the rule is complete. So the binary encoding for rule 2 is 0111. We always prioritise the left. Look at rule 4. We begin with a non-terminal, so we put 0. We then go to rule 2 and find again the first value is a non-terminal, so we put another 0 (now we are at 00). We then go to rule 5, as specified in rule 2, and we find only terminals, so we add 11 (one for each terminal). Now we are at 0011. Since rule 5 is complete, we go back to rule 2, which was not complete, and find only a terminal remaining, so we add another 1 (now we are at 00111). Since rule 2 is complete, it is only rule 4 that remains incomplete. There, we find just one terminal remaining, so we add another 1. The resulting binary tree encoding for rule for is therefore 001111. The following r-script (called 'binary_tree_4.r' - the previous version did not handle empty files and so it did not work for the 'random' rules which contained many empty files) takes cleaned sequitur rule files as its output, and outputs a binary tree encoding for each file, with the following format. \n",
    "\n",
    "|Rule|Pattern|\n",
    "|----|-------|\n",
    "|1\t | 11    |  \n",
    "|2\t | 0111  |  \n",
    "|3\t | 0111  |  \n",
    "|4\t | 001111|    \n",
    "|5\t | 11    |\n",
    "|6   | 1011  |  \n",
    "|7\t | 0111  |  \n",
    "|8\t | 11    |\n",
    "|9\t | 0111  |  \n",
    "|10  | 001111|    \n",
    "|11  | 1011  |  \n",
    "|12\t | 11    |\n",
    "\n"
   ]
  },
  {
   "cell_type": "code",
   "execution_count": null,
   "id": "4286ecb2",
   "metadata": {},
   "outputs": [],
   "source": [
    "# Function to load production rules from a file\n",
    "load_rules <- function(file_path) {\n",
    "  lines <- readLines(file_path, warn = FALSE)\n",
    "  rules <- list()\n",
    "  \n",
    "  for (line in lines) {\n",
    "    if (trimws(line) == \"\") next\n",
    "    \n",
    "    split_line <- strsplit(line, \"->\")[[1]]\n",
    "    \n",
    "    if (length(split_line) != 2) {\n",
    "      warning(paste(\"Invalid rule format:\", line))\n",
    "      next\n",
    "    }\n",
    "    \n",
    "    rule_id <- trimws(split_line[1])\n",
    "    rule_content <- trimws(split_line[2])\n",
    "    rule_nodes <- unlist(strsplit(rule_content, \"\\\\s+\"))\n",
    "    rules[[rule_id]] <- rule_nodes\n",
    "  }\n",
    "  \n",
    "  return(rules)\n",
    "}\n",
    "\n",
    "# Function to parse rules and generate terminal/non-terminal patterns\n",
    "get_terminal_pattern <- function(rules, rule_id) {\n",
    "  rule_id_char <- as.character(rule_id)\n",
    "  \n",
    "  if (!rule_id_char %in% names(rules)) {\n",
    "    warning(paste(\"Rule\", rule_id, \"not found.\"))\n",
    "    return(c())\n",
    "  }\n",
    "  \n",
    "  rule <- rules[[rule_id_char]]\n",
    "  pattern <- c()\n",
    "  \n",
    "  for (node in rule) {\n",
    "    if (grepl(\"^\\\\[.*\\\\]$\", node)) {\n",
    "      pattern <- c(pattern, 1)\n",
    "    } else {\n",
    "      if (!grepl(\"^\\\\d+$\", node)) {\n",
    "        warning(paste(\"Non-numeric non-terminal node:\", node))\n",
    "        next\n",
    "      }\n",
    "      pattern <- c(pattern, 0, get_terminal_pattern(rules, node))\n",
    "    }\n",
    "  }\n",
    "  \n",
    "  return(pattern)\n",
    "}\n",
    "\n",
    "# Function to enumerate patterns for a single file\n",
    "enumerate_patterns <- function(file_path) {\n",
    "  rules <- load_rules(file_path)\n",
    "  \n",
    "  if (length(rules) == 0) {\n",
    "    stop(\"No rules were loaded. Please check the input file format.\")\n",
    "  }\n",
    "  \n",
    "  patterns <- c()\n",
    "  \n",
    "  for (rule_id in names(rules)) {\n",
    "    pattern_vector <- get_terminal_pattern(rules, rule_id)\n",
    "    pattern_str <- paste(pattern_vector, collapse = \"\")\n",
    "    patterns <- c(patterns, pattern_str)\n",
    "  }\n",
    "  \n",
    "  pattern_df <- data.frame(\n",
    "    Rule = as.numeric(names(rules)),\n",
    "    Pattern = patterns,\n",
    "    stringsAsFactors = FALSE\n",
    "  )\n",
    "  \n",
    "  pattern_df <- pattern_df[order(pattern_df$Rule), ]\n",
    "  \n",
    "  return(pattern_df)\n",
    "}\n",
    "\n",
    "# Process all files in a folder\n",
    "process_folder <- function(folder_path, output_folder) {\n",
    "  # Ensure the output folder exists\n",
    "  if (!dir.exists(output_folder)) {\n",
    "    dir.create(output_folder)\n",
    "  }\n",
    "  \n",
    "  # Get all .rules files in the folder\n",
    "  files <- list.files(folder_path, pattern = \"\\\\.rules$\", full.names = TRUE)\n",
    "  \n",
    "  if (length(files) == 0) {\n",
    "    stop(\"No .rules files found in the folder.\")\n",
    "  }\n",
    "  \n",
    "  # Process each file\n",
    "  for (file_path in files) {\n",
    "    # Get the base name of the file for naming the output\n",
    "    file_name <- tools::file_path_sans_ext(basename(file_path))\n",
    "    output_file <- file.path(output_folder, paste0(file_name, \"_patterns.txt\"))\n",
    "    \n",
    "    # Generate patterns\n",
    "    result <- enumerate_patterns(file_path)\n",
    "    \n",
    "    # Write the result to a file\n",
    "    write.table(result, output_file, row.names = FALSE, quote = FALSE, sep = \"\\t\")\n",
    "    message(paste(\"Processed\", file_path, \"and saved output to\", output_file))\n",
    "  }\n",
    "}\n",
    "\n",
    "# Example usage\n",
    "input_folder <- \"C://Users/dtaylor/Desktop/rules\" # Path to the folder containing input files\n",
    "output_folder <- \"C://Users/dtaylor/Desktop/patterns_output\" # Path to save output files\n",
    "\n",
    "# Process all files in the input folder\n",
    "process_folder(input_folder, output_folder)"
   ]
  },
  {
   "cell_type": "markdown",
   "id": "822ea4e2",
   "metadata": {},
   "source": [
    "### Step 3 - Compiling binary tree encodings\n",
    "\n",
    "The output files from the previous stage allow us to observe all the difference rule structures. However, they are all .txt files. To take measurements of these structures, we need to extract the binary tree encodings, along with their corresponding rule numbers and file ID's, in a format that allows measurements to be taken (i.e., an excel file). The following r-script takes the output files from the previous section, and extracts the binary tree encodings, their corresponding rule numbers and file ID's, and compiles them into an excel file. The script is called 'binary_tree_compiler_2.r'.\n"
   ]
  },
  {
   "cell_type": "code",
   "execution_count": null,
   "id": "cce7c9e7",
   "metadata": {},
   "outputs": [],
   "source": [
    "library(openxlsx)\n",
    "\n",
    "# Function to process a single pattern file\n",
    "process_pattern_file <- function(file_path) {\n",
    "  # Read the file, ensuring the 'Pattern' column is treated as a character\n",
    "  data <- read.table(file_path, header = TRUE, stringsAsFactors = FALSE, sep = \"\\t\", colClasses = c(\"integer\", \"character\"))\n",
    "  \n",
    "  # Extract the file name without the extension\n",
    "  file_name <- tools::file_path_sans_ext(basename(file_path))\n",
    "  \n",
    "  # Add a column for the file name\n",
    "  data$FileName <- file_name\n",
    "  \n",
    "  return(data)\n",
    "}\n",
    "\n",
    "# Function to process all pattern files in a folder\n",
    "process_folder <- function(input_folder, output_excel) {\n",
    "  # List all .txt files in the folder\n",
    "  files <- list.files(input_folder, pattern = \"\\\\.txt$\", full.names = TRUE)\n",
    "  \n",
    "  # Check if there are any files to process\n",
    "  if (length(files) == 0) {\n",
    "    stop(\"No .txt files found in the folder.\")\n",
    "  }\n",
    "  \n",
    "  # Initialize an empty data frame\n",
    "  all_data <- data.frame()\n",
    "  \n",
    "  # Loop through each file and process it\n",
    "  for (file in files) {\n",
    "    file_data <- process_pattern_file(file)\n",
    "    all_data <- rbind(all_data, file_data)\n",
    "  }\n",
    "  \n",
    "  # Save the compiled data to an Excel file\n",
    "  write.xlsx(all_data, output_excel, overwrite = TRUE)\n",
    "  message(paste(\"Compiled data saved to\", output_excel))\n",
    "}\n",
    "\n",
    "# Example usage\n",
    "input_folder <- \"C://Users/dtaylor/Desktop/patterns_output\" # Path to folder containing pattern files\n",
    "output_excel <- \"C://Users/dtaylor/Desktop/compiled_patterns_2.xlsx\" # Path to save the compiled Excel file\n",
    "\n",
    "# Process the folder and generate the Excel file\n",
    "process_folder(input_folder, output_excel)"
   ]
  },
  {
   "cell_type": "markdown",
   "id": "d9420824",
   "metadata": {},
   "source": [
    "### Step 4 - Measuring tree structure and diversity\n",
    "\n",
    "We're now ready to measure the structure and diversity of our binary trees. Here, we measure the ratio between terminal and non-terminal nodes, the [entropy](https://brilliant.org/wiki/entropy-information-theory/) of binary trees, and the distribution of non-terminal nodes using the ['Gini Coefficient'](https://ourworldindata.org/what-is-the-gini-coefficient). We expect hierarchically structured sequences (compared to, for example, first-order Markovian sequences), should have a higher ratio of terminal to non-terminal nodes (since Markovian sequences in theory should not generate non-terminal nodes at all), they should have lower entropy (i.e., they should be more structured, since Markovian sequences are more stochastic whereas hierarchically structured systems should follow structured rules), and they should have less uniform distributions of non-terminal nodes (owing to the fact that Markovian sequences focus on local transitions). The first script here takes the excel file from the previous stage as input (in fact, all of the following scripts do), and outputs a CSV file containing the ration of non-terminal to terminal nodes for each binary tree. It is stored in a script called 'tree_ratio.r'."
   ]
  },
  {
   "cell_type": "code",
   "execution_count": null,
   "id": "7b5d9d83",
   "metadata": {},
   "outputs": [],
   "source": [
    "# Load necessary libraries\n",
    "if (!require(\"readxl\")) install.packages(\"readxl\", dependencies = TRUE)\n",
    "library(readxl)\n",
    "\n",
    "# Function to calculate the ratio of 0's to 1's in a binary sequence\n",
    "calculate_ratio <- function(sequence) {\n",
    "  # Convert sequence to a vector of individual characters\n",
    "  bits <- strsplit(as.character(sequence), \"\")[[1]]\n",
    "  \n",
    "  # Count the occurrences of 0's and 1's\n",
    "  count_zeros <- sum(bits == \"0\")\n",
    "  count_ones <- sum(bits == \"1\")\n",
    "  \n",
    "  # Calculate the ratio of 0's to 1's\n",
    "  if (count_ones == 0) {\n",
    "    ratio <- Inf  # Handle cases where there are no 1's\n",
    "  } else {\n",
    "    ratio <- count_zeros / count_ones\n",
    "  }\n",
    "  \n",
    "  return(ratio)\n",
    "}\n",
    "\n",
    "# Read binary sequences from an Excel file\n",
    "# Replace 'your_file.xlsx' with the path to your Excel file\n",
    "# Replace 'Sheet1' with the name of the sheet containing the data\n",
    "# Replace 'Column_name' with the actual column name containing binary sequences\n",
    "excel_file <- \"C://Users/dtaylor/Desktop/compiled_patterns_2.xlsx\"\n",
    "binary_sequences_df <- read_excel(excel_file, sheet = \"Sheet1\")\n",
    "binary_sequences <- binary_sequences_df$Pattern\n",
    "\n",
    "# Apply the ratio function to each sequence\n",
    "ratio_values <- sapply(binary_sequences, calculate_ratio)\n",
    "\n",
    "# Add ratio values to the dataframe\n",
    "binary_sequences_df$Zero_to_One_Ratio <- ratio_values\n",
    "\n",
    "# Print the results\n",
    "print(binary_sequences_df)\n",
    "\n",
    "# Optionally, save the results to a new Excel file or CSV file\n",
    "write.csv(binary_sequences_df, \"sequence_ratios_results.csv\", row.names = FALSE)"
   ]
  },
  {
   "cell_type": "markdown",
   "id": "7d63aacf",
   "metadata": {},
   "source": [
    "The next script is essentially the same but instead calculates entropy for each sequence. It is stored in a script called 'tree_entropy.r'."
   ]
  },
  {
   "cell_type": "code",
   "execution_count": null,
   "id": "24ef3385",
   "metadata": {},
   "outputs": [],
   "source": [
    "# Load necessary libraries\n",
    "if (!require(\"readxl\")) install.packages(\"readxl\", dependencies = TRUE)\n",
    "if (!require(\"entropy\")) install.packages(\"entropy\", dependencies = TRUE)\n",
    "library(readxl)\n",
    "library(entropy)\n",
    "\n",
    "# Function to calculate entropy for a binary sequence\n",
    "calculate_entropy <- function(sequence) {\n",
    "  # Convert sequence to a vector of individual characters\n",
    "  bits <- strsplit(as.character(sequence), \"\")[[1]]\n",
    "  \n",
    "  # Calculate the frequency of 0s and 1s\n",
    "  freq <- table(bits)\n",
    "  \n",
    "  # Normalize frequencies to probabilities\n",
    "  probs <- freq / sum(freq)\n",
    "  \n",
    "  # Calculate entropy (base 2)\n",
    "  entropy_val <- entropy(probs, unit = \"log2\")\n",
    "  \n",
    "  return(entropy_val)\n",
    "}\n",
    "\n",
    "# Read binary sequences from an Excel file\n",
    "# Replace 'your_file.xlsx' with the path to your Excel file\n",
    "# Replace 'Sheet1' with the name of the sheet containing the data\n",
    "# Replace 'Column_name' with the actual column name containing binary sequences\n",
    "excel_file <- \"C://Users/dtaylor/Desktop/compiled_patterns_2.xlsx\"\n",
    "binary_sequences_df <- read_excel(excel_file, sheet = \"Sheet1\")\n",
    "binary_sequences <- binary_sequences_df$Pattern\n",
    "\n",
    "# Apply the entropy function to each sequence\n",
    "entropy_values <- sapply(binary_sequences, calculate_entropy)\n",
    "\n",
    "# Add entropy values to the dataframe\n",
    "binary_sequences_df$Entropy <- entropy_values\n",
    "\n",
    "# Print the results\n",
    "print(binary_sequences_df)\n",
    "\n",
    "# Optionally, save the results to a new Excel file\n",
    "write.csv(binary_sequences_df, \"sequence_entropy_results.csv\", row.names = FALSE)"
   ]
  },
  {
   "cell_type": "markdown",
   "id": "13c938ce",
   "metadata": {},
   "source": [
    "Finally, this script calculates the 'Gini Coefficient' for each binary tree. Values range between 0 and 1. 0 corresponds to a perfectly uniform distribution, while 1 corresponds to a perfectly uneven distribution (i.e., all non-terminal nodes are clustered together). The script is called 'gini_script.r'. "
   ]
  },
  {
   "cell_type": "code",
   "execution_count": null,
   "id": "ca230aee",
   "metadata": {},
   "outputs": [],
   "source": [
    "# Load necessary library\n",
    "install.packages(\"ineq\")\n",
    "library(ineq)\n",
    "\n",
    "# Load necessary libraries\n",
    "if (!require(\"readxl\")) install.packages(\"readxl\", dependencies = TRUE)\n",
    "library(readxl)\n",
    "\n",
    "# Function to calculate the Gini coefficient for distribution of 0's\n",
    "calculate_gini <- function(sequence) {\n",
    "  bits <- strsplit(as.character(sequence), \"\")[[1]]\n",
    "  \n",
    "  # Find positions of 0's in the sequence\n",
    "  positions <- which(bits == \"0\")\n",
    "  \n",
    "  # If there are no 0's, the Gini coefficient is 0 (no inequality)\n",
    "  if (length(positions) == 0) return(0) \n",
    "  \n",
    "  # Compute the Gini coefficient for the positions of 0's\n",
    "  gini_value <- Gini(positions)\n",
    "  \n",
    "  return(gini_value)\n",
    "}\n",
    "\n",
    "# Example binary sequences (replace with your actual data)\n",
    "excel_file <- \"C://Users/dtaylor/Desktop/compiled_patterns_2.xlsx\"\n",
    "binary_sequences_df <- read_excel(excel_file, sheet = \"Sheet1\")\n",
    "binary_sequences <- binary_sequences_df$Pattern\n",
    "\n",
    "# Apply the Gini function to each sequence\n",
    "gini_values <- sapply(binary_sequences, calculate_gini)\n",
    "\n",
    "# Print the Gini coefficients for each sequence\n",
    "print(gini_values)\n",
    "\n",
    "# Optionally, visualize the Gini coefficients\n",
    "hist(gini_values, breaks = 10, col = \"lightblue\",\n",
    "     main = \"Distribution of Gini Coefficients for 0's\",\n",
    "     xlab = \"Gini Coefficient\", ylab = \"Frequency\")"
   ]
  }
 ],
 "metadata": {
  "kernelspec": {
   "display_name": "Matlab (Connection)",
   "language": "matlab",
   "name": "matlab_connect"
  },
  "language_info": {
   "codemirror_mode": "octave",
   "file_extension": ".m",
   "help_links": [
    {
     "text": "MetaKernel Magics",
     "url": "https://metakernel.readthedocs.io/en/latest/source/README.html"
    }
   ],
   "mimetype": "text/x-octave",
   "name": "matlab",
   "version": "0.17.1"
  }
 },
 "nbformat": 4,
 "nbformat_minor": 5
}
