# Supplementary material for: Measuring hierarchical structure across hominid percussive tool-use sequences
Source: Commun Biol. 2026 Feb 19;9:457. doi: 10.1038/s42003-026-09633-8 (PMC13031648; doi:10.1038/s42003-026-09633-8)
Supplement: Supplementary file 5 — Supplementary code 2 [file 42003_2026_9633_MOESM5_ESM.txt]

install.packages("brms")
library("brms")

install.packages("readxl")
library("readxl")

### Section 1: Comparisons between chimpanzee, random, and markov controls


##Hierarchical structure comparisons between chimp vs random vs markov simulated sequences

#Import data
data <- read_xlsx("/Users/dtaylor/Desktop/comms_biol_submission/Resubmission/tool_structure_data_resub.xlsx", sheet = "random_nest")

model_1 <- brm(
  formula = nesting ~ group,    # Nesting as response, group as predictor
  family = poisson(),           # Poisson distribution
  data = data,                  # Your data frame
  chains = 4,                   # Number of MCMC chains
  cores = 4                     # Number of cores for parallel computation
)

# Model summary
summary(model_1)

##Phrase length comparisons between chimp vs random vs markov sequences

#Import data
data <- read_xlsx("/Users/dtaylor/Desktop/tool_use/tool_use_project/methods_paper_analyses/tool_structure.xlsx", sheet = "random_phrases")

model_2 <- brm(
  formula = phrase_length ~ group,    # Phrase length as response, group as predictor
  family = poisson(),                 # Poisson distribution
  data = data,                        # Your data frame
  chains = 4,                         # Number of MCMC chains
  cores = 4                           # Number of cores for parallel computation
)

# Model summary
summary(model_2)

##Rule comparisons between chimp vs random vs markov sequences

#Import data
data <- read_xlsx("/Users/dtaylor/Desktop/tool_use/tool_use_project/methods_paper_analyses/tool_structure.xlsx", sheet = "random_rules")

model_3 <- brm(
  formula = rules ~ group,      # Rules as response, group as predictor
  family = poisson(),           # Poisson distribution
  data = data,                  # Your data frame
  chains = 4,                   # Number of MCMC chains
  cores = 4                     # Number of cores for parallel computation
)

# Model summary
summary(model_3)


##Entropy comparisons between chimp vs random vs markov sequences

#Import data
data <- read_xlsx("/Users/dtaylor/Desktop/tool_use/tool_use_project/methods_paper_analyses/tool_structure.xlsx", sheet = "random_entropy")

model_4 <- brm(
  formula = entropy ~ group,           # Predictors 
  family = zero_inflated_beta(),       # Zero-inflated beta regression
  data = data,                         # Data
  chains = 4,                          # Number of chains
  cores = 4
)
  
# Model summary
summary(model_4)

##Node:Leaf ratio comparisons between chimp vs random vs markov sequences

#Import data
data <- read_xlsx("/Users/dtaylor/Desktop/tool_use/tool_use_project/methods_paper_analyses/tool_structure.xlsx", sheet = "random_ratio")

model_5 <- brm(
  formula = ratio ~ group,           # Predictors 
  family = zero_inflated_beta(),       # Zero-inflated beta regression
  data = data,                         # Data
  chains = 4,                          # Number of chains
  cores = 4
)

# Model summary
summary(model_5)


##Gini comparisons between chimp vs random vs markov sequences

#Import data
data <- read_xlsx("/Users/dtaylor/Desktop/tool_use/tool_use_project/methods_paper_analyses/tool_structure.xlsx", sheet = "random_gini")

model_6 <- brm(
  formula = gini ~ group,           # Predictors 
  family = zero_inflated_beta(),       # Zero-inflated beta regression
  data = data,                         # Data
  chains = 4,                          # Number of chains
  cores = 4
)

# Model summary
summary(model_6)


### Section 2: Comparisons between chimpanzee, oldowan, and achulean sequences

##Hierarchical structure comparisons between chimpanzee, oldowan, and achulean sequences

#Import data
data <- read_xlsx("/Users/dtaylor/Desktop/tool_use/tool_use_project/methods_paper_analyses/tool_structure.xlsx", sheet = "nesting")

model_7 <- brm(
  formula = nesting ~ group,    # Nesting as response, group as predictor
  family = poisson(),           # Poisson distribution
  data = data,                  # Your data frame
  chains = 4,                   # Number of MCMC chains
  cores = 4                     # Number of cores for parallel computation
)

# Model summary
summary(model_7)

##Phrase length comparisons between chimpanzee, oldowan, and achulean sequences

#Import data
data <- read_xlsx("/Users/dtaylor/Desktop/tool_use/tool_use_project/methods_paper_analyses/tool_structure.xlsx", sheet = "phrases")

model_8 <- brm(
  formula = phrase_length ~ group,    # Phrase length as response, group as predictor
  family = poisson(),                 # Poisson distribution
  data = data,                        # Your data frame
  chains = 4,                         # Number of MCMC chains
  cores = 4                           # Number of cores for parallel computation
)

# Model summary
summary(model_8)

##Rule comparisons between chimpanzee, oldowan, and achulean sequences

#Import data
data <- read_xlsx("/Users/dtaylor/Desktop/tool_use/tool_use_project/methods_paper_analyses/tool_structure.xlsx", sheet = "rules")

model_9 <- brm(
  formula = rules ~ group,      # Rules as response, group as predictor
  family = poisson(),           # Poisson distribution
  data = data,                  # Your data frame
  chains = 4,                   # Number of MCMC chains
  cores = 4                     # Number of cores for parallel computation
)

# Model summary
summary(model_9)


##Entropy comparisons between chimpanzee, oldowan, and achulean sequences

#Import data
data <- read_xlsx("/Users/dtaylor/Desktop/tool_use/tool_use_project/methods_paper_analyses/tool_structure.xlsx", sheet = "entropy")

model_10 <- brm(
  formula = entropy ~ group,           # Predictors 
  family = zero_inflated_beta(),       # Zero-inflated beta regression
  data = data,                         # Data
  chains = 4,                          # Number of chains
  cores = 4
)

# Model summary
summary(model_10)

##Node:Leaf ratio comparisons between chimpanzee, oldowan, and achulean sequences

#Import data
data <- read_xlsx("/Users/dtaylor/Desktop/tool_use/tool_use_project/methods_paper_analyses/tool_structure.xlsx", sheet = "ratio")

model_11 <- brm(
  formula = ratio ~ group,           # Predictors 
  family = zero_inflated_beta(),       # Zero-inflated beta regression
  data = data,                         # Data
  chains = 4,                          # Number of chains
  cores = 4
)

# Model summary
summary(model_11)


##Gini comparisons between chimpanzee, oldowan, and achulean sequences
#Import data
data <- read_xlsx("/Users/dtaylor/Desktop/tool_use/tool_use_project/methods_paper_analyses/tool_structure.xlsx", sheet = "gini")

model_12 <- brm(
  formula = gini ~ group,           # Predictors 
  family = zero_inflated_beta(),       # Zero-inflated beta regression
  data = data,                         # Data
  chains = 4,                          # Number of chains
  cores = 4
)

# Model summary
summary(model_12)


### Section 3: Comparisons between shared and unshared chimp/markov rules

##Hierarchical structure comparisons between shared and unshared chimp/markov rules

#Import data
data <- read_xlsx("/Users/dtaylor/Desktop/tool_use/tool_use_project/methods_paper_analyses/real_data.xlsx")

model_13 <- brm(
  formula = depth ~ status,    # Nesting as response, group as predictor
  family = poisson(),           # Poisson distribution
  data = data,                  # Your data frame
  chains = 4,                   # Number of MCMC chains
  cores = 4                     # Number of cores for parallel computation
)

# Model summary
summary(model_13)

##Phrase length comparisons between shared and unshared chimp/markov rules

#Import data
data <- read_xlsx("/Users/dtaylor/Desktop/tool_use/tool_use_project/methods_paper_analyses/real_data.xlsx")

model_14 <- brm(
  formula = pattern_length ~ status,    # Phrase length as response, group as predictor
  family = poisson(),                 # Poisson distribution
  data = data,                        # Your data frame
  chains = 4,                         # Number of MCMC chains
  cores = 4                           # Number of cores for parallel computation
)

# Model summary
summary(model_14)

##Entropy comparisons between shared and unshared chimp/markov rules

#Import data
data <- read_xlsx("/Users/dtaylor/Desktop/tool_use/tool_use_project/methods_paper_analyses/real_data.xlsx")

model_15 <- brm(
  formula = entropy_value ~ status,           # Predictors 
  family = zero_inflated_beta(),       # Zero-inflated beta regression
  data = data,                         # Data
  chains = 4,                          # Number of chains
  cores = 4
)

# Model summary
summary(model_15)

##Node:Leaf ratio comparisons between shared and unshared chimp/markov rules

#Import data
data <- read_xlsx("/Users/dtaylor/Desktop/tool_use/tool_use_project/methods_paper_analyses/real_data.xlsx")

model_16 <- brm(
  formula = ratio_zeros_ones ~ status,           # Predictors 
  family = zero_inflated_beta(),       # Zero-inflated beta regression
  data = data,                         # Data
  chains = 4,                          # Number of chains
  cores = 4
)

# Model summary
summary(model_16)


##Gini comparisons between shared and unshared chimp/markov rules

#Import data
data <- read_xlsx("/Users/dtaylor/Desktop/tool_use/tool_use_project/methods_paper_analyses/real_data.xlsx")

model_17 <- brm(
  formula = gini_value ~ status,           # Predictors 
  family = zero_inflated_beta(),       # Zero-inflated beta regression
  data = data,                         # Data
  chains = 4,                          # Number of chains
  cores = 4
)

# Model summary
summary(model_17)

##Frequency comparisons between shared and unshared chimp/markov rules

#Import data
data <- read_xlsx("/Users/dtaylor/Desktop/tool_use/tool_use_project/methods_paper_analyses/real_data.xlsx")

model_18 <- brm(
  formula = n ~ status,           # Predictors 
  family = poisson(),       # Zero-inflated beta regression
  data = data,                         # Data
  chains = 4,                          # Number of chains
  cores = 4
)

# Model summary
summary(model_18)
