# Supplementary material for: Measuring hierarchical structure across hominid percussive tool-use sequences
Source: Commun Biol. 2026 Feb 19;9:457. doi: 10.1038/s42003-026-09633-8 (PMC13031648; doi:10.1038/s42003-026-09633-8)
Supplement: Supplementary file 6 — Supplementary code 3 [file 42003_2026_9633_MOESM6_ESM.txt]

install.packages("ggplot2")
library("ggplot2")

install.packages("grid")
library("grid")

install.packages("gridExtra")
library("gridExtra")

install.packages("readxl")
library("readxl")


## Hierarchical structure comparisons between chimp, oldo, and achu
# Import data
data <- read_xlsx("/Users/DerryTaylor/Desktop/comms_biol_submission/Resubmission/tool_structure_data_resub.xlsx", sheet="nesting")

# Make 'group' a factor in the desired order
data$group <- factor(data$group, levels = c("Chimp", "Oldo", "Achu"))

# Plot
p <- ggplot(data, aes(x = group, y = nesting, fill = group)) +
  geom_violin(trim = FALSE, color = "black", alpha = 0.8) +
  geom_jitter(width = 0.15, size = 1.5, color = "black", alpha = 0.6) +
  scale_fill_manual(values = c("#6B5B95", "#88B04B", "#FF6F61")) + # Match the order
  labs(
    x = "Group",
    y = "Nesting", 
    subtitle = "(A)"
  ) +
  theme_minimal(base_size = 15) +
  theme(
    plot.title = element_blank(),
    legend.position = "none",
    panel.grid.major = element_blank(),
    panel.grid.minor = element_blank(),
    axis.text = element_text(color = "black"),
    axis.title = element_text(face = "bold"),
    axis.line = element_line(color = "black", size = 0.8)
  )

##Hierarchical structure comparisons between chimp vs markov vs random sequences

#Import data
data <- read_xlsx("/Users/DerryTaylor/Desktop/comms_biol_submission/Resubmission/tool_structure_data_resub.xlsx", sheet="random_nest")

#Turn character vector 'group' into numeric
factor_var <- factor(data$group, levels =c("Chimp", "Random", "Markov"))

number_var <- as.numeric(factor_var)

b <- ggplot(data, aes(x = group, y = nesting, fill = group)) +
  geom_violin(trim = FALSE, color = "black", alpha = 0.8) +
  geom_jitter(width = 0.15, size = 1.5, color = "black", alpha = 0.6) +
  scale_fill_manual(values = c("#FF6F61", "#6B5B95", "#88B04B", "#F7CAC9")) + # Stylish colors
  labs(
    x = "Group",
    y = "Nesting", 
    subtitle = "(A)"
  ) +
  theme_minimal(base_size = 15) +
  theme(
    plot.title = element_blank(),  # Remove the title
    legend.position = "none",
    panel.grid.major = element_blank(),  # Remove major grid lines
    panel.grid.minor = element_blank(),  # Remove minor grid lines
    axis.text = element_text(color = "black"),  # Regular font for axis text
    axis.title = element_text(face = "bold"),  # Bold axis titles
    axis.line = element_line(color = "black", size = 0.8) # Add only x and y axis lines
  )

###Rule comparisons between chimps, oldowan, and achulean tool-use

# Import data
data <- read_xlsx("/Users/DerryTaylor/Desktop/comms_biol_submission/Resubmission/tool_structure_data_resub.xlsx", sheet="rules")

# Make 'group' a factor in the order you want
data$group <- factor(data$group, levels = c("Chimp", "Oldo", "Achu"))

# Plot
r <- ggplot(data, aes(x = group, y = rules, fill = group)) +
  geom_violin(trim = FALSE, color = "black", alpha = 0.8) +
  geom_jitter(width = 0.15, size = 1.5, color = "black", alpha = 0.6) +
  scale_fill_manual(values = c("#6B5B95", "#88B04B", "#FF6F61")) + # Match the order
  labs(
    x = "Group",
    y = "Chunks", 
    subtitle = "(B)"
  ) +
  theme_minimal(base_size = 15) +
  theme(
    plot.title = element_blank(),
    legend.position = "none",
    panel.grid.major = element_blank(),
    panel.grid.minor = element_blank(),
    axis.text = element_text(color = "black"),
    axis.title = element_text(face = "bold"),
    axis.line = element_line(color = "black", size = 0.8)
  )


##Rule number comparisons between chimp vs markov vs random sequences

#Import data
data <- read_xlsx("/Users/DerryTaylor/Desktop/comms_biol_submission/Resubmission/tool_structure_data_resub.xlsx", sheet = "random_rules")

#Turn character vector 'group' into numeric
factor_var <- factor(data$group, levels =c("Chimp", "Random", "Markov"))

number_var <- as.numeric(factor_var)

t <- ggplot(data, aes(x = group, y = rules, fill = group)) +
  geom_violin(trim = FALSE, color = "black", alpha = 0.8) +
  geom_jitter(width = 0.15, size = 1.5, color = "black", alpha = 0.6) +
  scale_fill_manual(values = c("#FF6F61", "#6B5B95", "#88B04B", "#F7CAC9")) + # Stylish colors
  labs(
    x = "Group",
    y = "Chunks", 
    subtitle = "(B)"
  ) +
  theme_minimal(base_size = 15) +
  theme(
    plot.title = element_blank(),  # Remove the title
    legend.position = "none",
    panel.grid.major = element_blank(),  # Remove major grid lines
    panel.grid.minor = element_blank(),  # Remove minor grid lines
    axis.text = element_text(color = "black"),  # Regular font for axis text
    axis.title = element_text(face = "bold"),  # Bold axis titles
    axis.line = element_line(color = "black", size = 0.8) # Add only x and y axis lines
  )


## Phrase length comparisons between chimp vs oldo vs achu

# Import data
data <- read_xlsx("/Users/DerryTaylor/Desktop/comms_biol_submission/Resubmission/tool_structure_data_resub.xlsx", sheet = "phrases")

# Make 'group' a factor in the desired order
data$group <- factor(data$group, levels = c("Chimp", "Oldo", "Achu"))

# Plot
u <- ggplot(data, aes(x = group, y = phrase_length, fill = group)) +
  geom_violin(trim = FALSE, color = "black", alpha = 0.8) +
  geom_jitter(width = 0.15, size = 1.5, color = "black", alpha = 0.6) +
  scale_fill_manual(values = c("#6B5B95", "#88B04B", "#FF6F61")) + # Match the order
  labs(
    x = "Group",
    y = "Phrase Length", 
    subtitle = "(C)"
  ) +
  theme_minimal(base_size = 15) +
  theme(
    plot.title = element_blank(),
    legend.position = "none",
    panel.grid.major = element_blank(),
    panel.grid.minor = element_blank(),
    axis.text = element_text(color = "black"),
    axis.title = element_text(face = "bold"),
    axis.line = element_line(color = "black", size = 0.8)
  )


##Phrase length comparisons between chimp vs markov random sequences

#Import data
data <- read_xlsx("/Users/DerryTaylor/Desktop/comms_biol_submission/Resubmission/tool_structure_data_resub.xlsx", sheet = "random_phrases")

#Turn character vector 'group' into numeric
factor_var <- factor(data$group, levels =c("Chimp", "Random", "Markov"))

number_var <- as.numeric(factor_var)

u <- ggplot(data, aes(x = group, y = phrase_length, fill = group)) +
  geom_violin(trim = FALSE, color = "black", alpha = 0.8) +
  geom_jitter(width = 0.15, size = 1.5, color = "black", alpha = 0.6) +
  scale_fill_manual(values = c("#FF6F61", "#6B5B95", "#88B04B", "#F7CAC9")) + # Stylish colors
  labs(
    x = "Group",
    y = "Phrase Length", 
    subtitle = "(C)"
  ) +
  theme_minimal(base_size = 15) +
  theme(
    plot.title = element_blank(),  # Remove the title
    legend.position = "none",
    panel.grid.major = element_blank(),  # Remove major grid lines
    panel.grid.minor = element_blank(),  # Remove minor grid lines
    axis.text = element_text(color = "black"),  # Regular font for axis text
    axis.title = element_text(face = "bold"),  # Bold axis titles
    axis.line = element_line(color = "black", size = 0.8) # Add only x and y axis lines
  )


##Gini comparisons between chimp vs markov random sequences

#Import data
data <- read_xlsx("/Users/DerryTaylor/Desktop/comms_biol_submission/Resubmission/tool_structure_data_resub.xlsx", sheet = "random_gini")

#Turn character vector 'group' into numeric
factor_var <- factor(data$group, levels =c("Chimp", "Random", "Markov"))

number_var <- as.numeric(factor_var)

o <- ggplot(data, aes(x = group, y = gini, fill = group)) +
  geom_violin(trim = FALSE, color = "black", alpha = 0.8) +
  geom_jitter(width = 0.15, size = 1.5, color = "black", alpha = 0.6) +
  scale_fill_manual(values = c("#FF6F61", "#6B5B95", "#88B04B", "#F7CAC9")) + # Stylish colors
  labs(
    x = "Group",
    y = "Gini Coefficient", 
    subtitle = "(E)"
  ) +
  theme_minimal(base_size = 15) +
  theme(
    plot.title = element_blank(),  # Remove the title
    legend.position = "none",
    panel.grid.major = element_blank(),  # Remove major grid lines
    panel.grid.minor = element_blank(),  # Remove minor grid lines
    axis.text = element_text(color = "black"),  # Regular font for axis text
    axis.title = element_text(face = "bold"),  # Bold axis titles
    axis.line = element_line(color = "black", size = 0.8) # Add only x and y axis lines
  )

##Tree ratio comparisons between chimp vs markov random sequences

#Import data
data <- read_xlsx("/Users/DerryTaylor/Desktop/comms_biol_submission/Resubmission/tool_structure_data_resub.xlsx", sheet = "random_ratio")

#Turn character vector 'group' into numeric
factor_var <- factor(data$group, levels =c("Chimp", "Random", "Markov"))

number_var <- as.numeric(factor_var)

c <- ggplot(data, aes(x = group, y = ratio, fill = group)) +
  geom_violin(trim = FALSE, color = "black", alpha = 0.8) +
  geom_jitter(width = 0.15, size = 1.5, color = "black", alpha = 0.6) +
  scale_fill_manual(values = c("#FF6F61", "#6B5B95", "#88B04B", "#F7CAC9")) + # Stylish colors
  labs(
    x = "Group",
    y = "Terminal:non-terminal Ratio", 
    subtitle = "(F)"
  ) +
  theme_minimal(base_size = 15) +
  theme(
    plot.title = element_blank(),  # Remove the title
    legend.position = "none",
    panel.grid.major = element_blank(),  # Remove major grid lines
    panel.grid.minor = element_blank(),  # Remove minor grid lines
    axis.text = element_text(color = "black"),  # Regular font for axis text
    axis.title = element_text(face = "bold"),  # Bold axis titles
    axis.line = element_line(color = "black", size = 0.8) # Add only x and y axis lines
  )


##Entropy comparisons between chimp vs markov random sequences

#Import data
data <- read_xlsx("/Users/DerryTaylor/Desktop/comms_biol_submission/Resubmission/tool_structure_data_resub.xlsx", sheet = "random_entropy")

#Turn character vector 'group' into numeric
factor_var <- factor(data$group, levels =c("Chimp", "Random", "Markov"))

number_var <- as.numeric(factor_var)

w <- ggplot(data, aes(x = group, y = entropy, fill = group)) +
  geom_violin(trim = FALSE, color = "black", alpha = 0.8) +
  geom_jitter(width = 0.15, size = 1.5, color = "black", alpha = 0.6) +
  scale_fill_manual(values = c("#FF6F61", "#6B5B95", "#88B04B", "#F7CAC9")) + # Stylish colors
  labs(
    x = "Group",
    y = "Entropy", 
    subtitle = "(D)"
  ) +
  theme_minimal(base_size = 15) +
  theme(
    plot.title = element_blank(),  # Remove the title
    legend.position = "none",
    panel.grid.major = element_blank(),  # Remove major grid lines
    panel.grid.minor = element_blank(),  # Remove minor grid lines
    axis.text = element_text(color = "black"),  # Regular font for axis text
    axis.title = element_text(face = "bold"),  # Bold axis titles
    axis.line = element_line(color = "black", size = 0.8) # Add only x and y axis lines
  )

## Gini comparisons between chimp vs oldowan vs achulean sequences
data <- read_xlsx("/Users/DerryTaylor/Desktop/comms_biol_submission/Resubmission/tool_structure_data_resub.xlsx", sheet = "gini")
data$group <- factor(data$group, levels = c("Chimp", "Oldo", "Achu"))

x <- ggplot(data, aes(x = group, y = gini, fill = group)) +
  geom_violin(trim = FALSE, color = "black", alpha = 0.8) +
  geom_jitter(width = 0.15, size = 1.5, color = "black", alpha = 0.6) +
  scale_fill_manual(values = c("#6B5B95", "#88B04B", "#FF6F61")) +
  labs(x = "Group", y = "Gini Coefficient", subtitle = "(E)") +
  theme_minimal(base_size = 15) +
  theme(plot.title = element_blank(),
        legend.position = "none",
        panel.grid.major = element_blank(),
        panel.grid.minor = element_blank(),
        axis.text = element_text(color = "black"),
        axis.title = element_text(face = "bold"),
        axis.line = element_line(color = "black", size = 0.8))


## Tree ratio comparisons between chimp vs oldowan vs achulean sequences
data <- read_xlsx("/Users/DerryTaylor/Desktop/comms_biol_submission/Resubmission/tool_structure_data_resub.xlsx", sheet = "ratio")
data$group <- factor(data$group, levels = c("Chimp", "Oldo", "Achu"))

y <- ggplot(data, aes(x = group, y = ratio, fill = group)) +
  geom_violin(trim = FALSE, color = "black", alpha = 0.8) +
  geom_jitter(width = 0.15, size = 1.5, color = "black", alpha = 0.6) +
  scale_fill_manual(values = c("#6B5B95", "#88B04B", "#FF6F61")) +
  labs(x = "Group", y = "Terminal:non-terminal Ratio", subtitle = "(F)") +
  theme_minimal(base_size = 15) +
  theme(plot.title = element_blank(),
        legend.position = "none",
        panel.grid.major = element_blank(),
        panel.grid.minor = element_blank(),
        axis.text = element_text(color = "black"),
        axis.title = element_text(face = "bold"),
        axis.line = element_line(color = "black", size = 0.8))


## Entropy comparisons between chimp vs oldowan vs achulean sequences
data <- read_xlsx("/Users/DerryTaylor/Desktop/comms_biol_submission/Resubmission/tool_structure_data_resub.xlsx", sheet = "entropy")
data$group <- factor(data$group, levels = c("Chimp", "Oldo", "Achu"))

z <- ggplot(data, aes(x = group, y = entropy, fill = group)) +
  geom_violin(trim = FALSE, color = "black", alpha = 0.8) +
  geom_jitter(width = 0.15, size = 1.5, color = "black", alpha = 0.6) +
  scale_fill_manual(values = c("#6B5B95", "#88B04B", "#FF6F61")) +
  labs(x = "Group", y = "Entropy", subtitle = "(D)") +
  theme_minimal(base_size = 15) +
  theme(plot.title = element_blank(),
        legend.position = "none",
        panel.grid.major = element_blank(),
        panel.grid.minor = element_blank(),
        axis.text = element_text(color = "black"),
        axis.title = element_text(face = "bold"),
        axis.line = element_line(color = "black", size = 0.8))


##Figure panel
grid.arrange(p, r, u, z, x, y, nrow=3)

grid.arrange(b, t, u, w, o, c, nrow=3)


grid.arrange(b, t, u, z, x, y, nrow = 3,
             widths = c(1, 1),    # Both columns equal width
             heights = c(1, 1, 1) # All rows equal height
)
